# Supplementary material for: Combining palladium and ammonium halide catalysts for Morita–Baylis–Hillman carbonates of methyl vinyl ketone: from 1,4-carbodipoles to ion pairs
Source: Chem Sci. 2021 Jul 22;12(34):11399–405. doi: 10.1039/d1sc03517g (PMC8447884; doi:10.1039/d1sc03517g)
Supplement: SC-012-D1SC03517G-s002 [file SC-012-D1SC03517G-s002.cif]

# Electronic Supplementary Material (ESI) for Chemical Science.
# This journal is © The Royal Society of Chemistry 2021

####################################################################### 
# 
# This file contains crystal structure data downloaded from the 
# Cambridge Structural Database (CSD) hosted by the Cambridge 
# Crystallographic Data Centre (CCDC).
# 
# Full information about CCDC data access policies and citation 
# guidelines are available at http://www.ccdc.cam.ac.uk/access/V1 
# 
# Audit and citation data items may have been added by the CCDC. 
# Please retain this information to preserve the provenance of 
# this file and to allow appropriate attribution of the data. 
# 
#######################################################################

data_3s
_database_code_depnum_ccdc_archive 'CCDC 2073270'
loop_
_audit_author_name
_audit_author_address
'Ying-Chun Chen'
;Sichuan University
China
;
_audit_update_record             
;
2021-03-26 deposited with the CCDC.	2021-07-22 downloaded from the CCDC.
;
_audit_creation_date             2019-12-03
_audit_creation_method           
;
Olex2 1.2
(compiled 2016.02.19 svn.r3266 for OlexSys, GUI svn.r5155)
;
_chemical_name_common            ?
_chemical_name_systematic        ?
_chemical_formula_moiety         'C31 H28 O3'
_chemical_formula_sum            'C31 H28 O3'
_chemical_formula_weight         448.53
_chemical_absolute_configuration ad
_chemical_melting_point          ?
loop_
_atom_type_symbol
_atom_type_description
_atom_type_scat_dispersion_real
_atom_type_scat_dispersion_imag
_atom_type_scat_source
C C 0.0181 0.0091 'International Tables Vol C Tables 4.2.6.8 and 6.1.1.4'
H H 0.0000 0.0000 'International Tables Vol C Tables 4.2.6.8 and 6.1.1.4'
O O 0.0492 0.0322 'International Tables Vol C Tables 4.2.6.8 and 6.1.1.4'

_shelx_space_group_comment       
;
The symmetry employed for this shelxl refinement is uniquely defined
by the following loop, which should always be used as a source of
symmetry information in preference to the above space-group names.
They are only intended as comments.
;
_space_group_crystal_system      orthorhombic
_space_group_IT_number           19
_space_group_name_H-M_alt        'P 21 21 21'
_space_group_name_Hall           'P 2ac 2ab'
loop_
_space_group_symop_operation_xyz
'x, y, z'
'-x+1/2, -y, z+1/2'
'-x, y+1/2, -z+1/2'
'x+1/2, -y+1/2, -z'

_cell_length_a                   9.4508(3)
_cell_length_b                   10.5895(3)
_cell_length_c                   24.6688(6)
_cell_angle_alpha                90
_cell_angle_beta                 90
_cell_angle_gamma                90
_cell_volume                     2468.84(12)
_cell_formula_units_Z            4
_cell_measurement_reflns_used    3984
_cell_measurement_temperature    289.62(18)
_cell_measurement_theta_max      71.3430
_cell_measurement_theta_min      4.5040
_shelx_estimated_absorpt_T_max   ?
_shelx_estimated_absorpt_T_min   ?
_exptl_absorpt_coefficient_mu    0.602
_exptl_absorpt_correction_T_max  1.00000
_exptl_absorpt_correction_T_min  0.54294
_exptl_absorpt_correction_type   multi-scan
_exptl_absorpt_process_details   
;
CrysAlisPro 1.171.39.46e (Rigaku Oxford Diffraction, 2018)
Empirical absorption correction using spherical harmonics,
 implemented in SCALE3 ABSPACK scaling algorithm.
;
_exptl_absorpt_special_details   ?
_exptl_crystal_colour            'clear light colourless'
_exptl_crystal_colour_lustre     clear
_exptl_crystal_colour_modifier   light
_exptl_crystal_colour_primary    colourless
_exptl_crystal_density_diffrn    1.207
_exptl_crystal_density_meas      ?
_exptl_crystal_density_method    ?
_exptl_crystal_description       plate
_exptl_crystal_F_000             952
_exptl_crystal_size_max          0.7
_exptl_crystal_size_mid          0.5
_exptl_crystal_size_min          0.1
_exptl_transmission_factor_max   ?
_exptl_transmission_factor_min   ?
_diffrn_reflns_av_R_equivalents  0.0418
_diffrn_reflns_av_unetI/netI     0.0453
_diffrn_reflns_Laue_measured_fraction_full 1.000
_diffrn_reflns_Laue_measured_fraction_max 1.000
_diffrn_reflns_limit_h_max       11
_diffrn_reflns_limit_h_min       -7
_diffrn_reflns_limit_k_max       12
_diffrn_reflns_limit_k_min       -10
_diffrn_reflns_limit_l_max       29
_diffrn_reflns_limit_l_min       -26
_diffrn_reflns_number            10698
_diffrn_reflns_point_group_measured_fraction_full 1.000
_diffrn_reflns_point_group_measured_fraction_max 1.000
_diffrn_reflns_theta_full        67.051
_diffrn_reflns_theta_max         67.051
_diffrn_reflns_theta_min         4.544
_diffrn_ambient_environment      air
_diffrn_ambient_temperature      289.62(18)
_diffrn_detector                 'CCD plate'
_diffrn_detector_area_resol_mean 15.9595
_diffrn_detector_type            EosS2
_diffrn_measured_fraction_theta_full 1.000
_diffrn_measured_fraction_theta_max 1.000
_diffrn_measurement_details      
;
List of Runs (angles in degrees, time in seconds):

  # Type    Start    End  Width  t~exp~   \w     \q     \k     \f   Frames
#--------------------------------------------------------------------------
  1  \w   -103.00 -19.00   1.00    1.00    --  -36.04 -57.00  60.00   84
  2  \w   -105.00 -48.00   1.00    1.00    --  -36.04-161.00-149.00   57
  3  \w   -105.00 -17.00   1.00    1.00    --  -36.04 -38.00  60.00   88
  4  \w    -89.00  -2.00   1.00    1.00    --  -36.04 125.00-150.00   87
  5  \w     39.00 124.00   1.00    2.52    --  106.21 -61.00 -60.00   85
  6  \w     39.00 124.00   1.00    2.52    --  106.21 -61.00-180.00   85
  7  \w     38.00 124.00   1.00    2.52    --  106.21 -45.00-150.00   86
  8  \w    100.00 176.00   1.00    2.52    --  106.21 111.00-120.00   76
  9  \w     37.00 109.00   1.00    2.52    --  106.21 -94.00 -90.00   72
 10  \w     37.00 109.00   1.00    2.52    --  106.21 -94.00 150.00   72
 11  \w     37.00 138.00   1.00    2.52    --  106.21   0.00 120.00  101
;
_diffrn_measurement_device       'four-circle diffractometer'
_diffrn_measurement_device_type  'New Gemini, Dual, Cu at home/near, EosS2'
_diffrn_measurement_method       '\w scans'
_diffrn_orient_matrix_type       
'CrysAlisPro convention (1999,Acta A55,543-557)'
_diffrn_orient_matrix_UB_11      -0.0355481000
_diffrn_orient_matrix_UB_12      -0.1012815000
_diffrn_orient_matrix_UB_13      0.0427346000
_diffrn_orient_matrix_UB_21      0.0652527000
_diffrn_orient_matrix_UB_22      -0.1022627000
_diffrn_orient_matrix_UB_23      -0.0367019000
_diffrn_orient_matrix_UB_31      0.1451035000
_diffrn_orient_matrix_UB_32      0.0211522000
_diffrn_orient_matrix_UB_33      0.0269635000
_diffrn_radiation_monochromator  graphite
_diffrn_radiation_probe          x-ray
_diffrn_radiation_type           CuK\a
_diffrn_radiation_wavelength     1.54184
_diffrn_source                   'fine-focus sealed X-ray tube'
_diffrn_source_type              'Enhance (Cu) X-ray Source'
_reflns_Friedel_coverage         0.747
_reflns_Friedel_fraction_full    1.000
_reflns_Friedel_fraction_max     1.000
_reflns_number_gt                4038
_reflns_number_total             4401
_reflns_odcompleteness_completeness 99.92
_reflns_odcompleteness_iscentric 1
_reflns_odcompleteness_theta     66.97
_reflns_special_details          
;
 Reflections were merged by SHELXL according to the crystal
 class for the calculation of statistics and refinement.
 
 _reflns_Friedel_fraction is defined as the number of unique
 Friedel pairs measured divided by the number that would be
 possible theoretically, ignoring centric projections and
 systematic absences.
;
_reflns_threshold_expression     'I > 2\s(I)'
_computing_cell_refinement       'CrysAlisPro 1.171.39.46e (Rigaku OD, 2018)'
_computing_data_collection       'CrysAlisPro 1.171.39.46e (Rigaku OD, 2018)'
_computing_data_reduction        'CrysAlisPro 1.171.39.46e (Rigaku OD, 2018)'
_computing_molecular_graphics    'Olex2 (Dolomanov et al., 2009)'
_computing_publication_material  'Olex2 (Dolomanov et al., 2009)'
_computing_structure_refinement  'ShelXL (Sheldrick, 2015)'
_computing_structure_solution    'ShelXT (Sheldrick, 2015)'
_refine_diff_density_max         0.264
_refine_diff_density_min         -0.316
_refine_diff_density_rms         0.055
_refine_ls_abs_structure_details 
;
 Flack x determined using 1535 quotients [(I+)-(I-)]/[(I+)+(I-)]
 (Parsons, Flack and Wagner, Acta Cryst. B69 (2013) 249-259).
;
_refine_ls_abs_structure_Flack   0.1(2)
_refine_ls_extinction_coef       .
_refine_ls_extinction_method     none
_refine_ls_goodness_of_fit_ref   1.033
_refine_ls_hydrogen_treatment    constr
_refine_ls_matrix_type           full
_refine_ls_number_parameters     310
_refine_ls_number_reflns         4401
_refine_ls_number_restraints     21
_refine_ls_R_factor_all          0.0668
_refine_ls_R_factor_gt           0.0632
_refine_ls_restrained_S_all      1.059
_refine_ls_shift/su_max          0.000
_refine_ls_shift/su_mean         0.000
_refine_ls_structure_factor_coef Fsqd
_refine_ls_weighting_details     
'w=1/[\s^2^(Fo^2^)+(0.1283P)^2^] where P=(Fo^2^+2Fc^2^)/3'
_refine_ls_weighting_scheme      calc
_refine_ls_wR_factor_gt          0.1676
_refine_ls_wR_factor_ref         0.1746
_refine_special_details          ?
_olex2_refinement_description    
;
1. Fixed Uiso
 At 1.2 times of:
  All C(H) groups, All C(H,H) groups
 At 1.5 times of:
  All C(H,H,H) groups
2. Rigid bond restraints
 C00Q, C3
 with sigma for 1-2 distances of 0.001 and sigma for 1-3 distances of 0.001
 C00Q, C1
 with sigma for 1-2 distances of 0.001 and sigma for 1-3 distances of 0.001
 C00Q, C2
 with sigma for 1-2 distances of 0.001 and sigma for 1-3 distances of 0.001
3. Uiso/Uaniso restraints and constraints
C00Q \\sim C2: within 2A with sigma of 0.001 and sigma for terminal atoms of
0.02
C00Q \\sim C1: within 2A with sigma of 0.001 and sigma for terminal atoms of
0.02
C00Q \\sim C3: within 2A with sigma of 0.001 and sigma for terminal atoms of
0.02
4.a Ternary CH refined with riding coordinates:
 C00A(H00A), C00B(H00B)
4.b Secondary CH2 refined with riding coordinates:
 C00I(H00C,H00D)
4.c Aromatic/amide H refined with riding coordinates:
 C00E(H00E), C00G(H00G), C00H(H00H), C00J(H00J), C00L(H00L), C00M(H00M),
 C00N(H00N), C00O(H00O), C00P(H00P), C00S(H00S), C00T(H00T), C00U(H00U),
 C00V(H00V)
4.d X=CH2 refined with riding coordinates:
 C00R(H00F,H00I)
4.e Idealised Me refined as rotating group:
 C1(H1A,H1B,H1C), C2(H2A,H2B,H2C), C3(H3A,H3B,H3C)
;
_atom_sites_solution_hydrogens   geom
_atom_sites_solution_primary     direct
_atom_sites_solution_secondary   ?
loop_
_atom_site_label
_atom_site_type_symbol
_atom_site_fract_x
_atom_site_fract_y
_atom_site_fract_z
_atom_site_U_iso_or_equiv
_atom_site_adp_type
_atom_site_occupancy
_atom_site_site_symmetry_order
_atom_site_calc_flag
_atom_site_refinement_flags_posn
_atom_site_refinement_flags_adp
_atom_site_refinement_flags_occupancy
_atom_site_disorder_assembly
_atom_site_disorder_group
O001 O 0.9127(3) 0.5627(2) 0.86677(10) 0.0534(6) Uani 1 1 d . . . . .
O002 O 0.6042(3) 0.8093(2) 0.75971(11) 0.0597(7) Uani 1 1 d . . . . .
O003 O 0.8373(4) 0.2585(3) 0.77493(16) 0.0852(11) Uani 1 1 d . . . . .
C004 C 0.8534(3) 0.6503(3) 0.84417(12) 0.0400(6) Uani 1 1 d . . . . .
C005 C 0.7524(3) 0.6396(3) 0.79573(11) 0.0381(6) Uani 1 1 d . . . . .
C006 C 0.5236(3) 0.5852(3) 0.84740(14) 0.0461(7) Uani 1 1 d . . . . .
C007 C 0.7826(3) 0.8584(3) 0.82554(11) 0.0418(7) Uani 1 1 d . . . . .
C008 C 0.7643(3) 0.6045(3) 0.69127(12) 0.0431(7) Uani 1 1 d . . . . .
C009 C 0.8708(3) 0.7854(3) 0.85776(11) 0.0421(7) Uani 1 1 d . . . . .
C00A C 0.6279(3) 0.5458(3) 0.80356(12) 0.0403(7) Uani 1 1 d . . . . .
H00A H 0.5746 0.5473 0.7695 0.048 Uiso 1 1 calc R . . . .
C00B C 0.8425(3) 0.5988(3) 0.74498(12) 0.0417(7) Uani 1 1 d . . . . .
H00B H 0.9223 0.6576 0.7424 0.050 Uiso 1 1 calc R . . . .
C00C C 0.6379(4) 0.6112(4) 0.58716(12) 0.0525(9) Uani 1 1 d . . . . .
C00D C 0.6804(3) 0.4108(3) 0.81000(12) 0.0427(7) Uani 1 1 d . . . . .
C00E C 0.7811(4) 0.7068(3) 0.65713(14) 0.0489(7) Uani 1 1 d . . . . .
H00E H 0.8349 0.7752 0.6687 0.059 Uiso 1 1 calc R . . . .
C00F C 0.6988(3) 0.7760(3) 0.78901(12) 0.0421(7) Uani 1 1 d . . . . .
C00G C 0.7826(4) 0.9895(3) 0.82983(14) 0.0511(8) Uani 1 1 d . . . . .
H00G H 0.7235 1.0388 0.8084 0.061 Uiso 1 1 calc R . . . .
C00H C 0.6813(4) 0.5054(4) 0.67239(14) 0.0540(8) Uani 1 1 d . . . . .
H00H H 0.6670 0.4352 0.6943 0.065 Uiso 1 1 calc R . . . .
C00I C 0.9051(3) 0.4667(3) 0.75486(14) 0.0475(7) Uani 1 1 d . . . . .
H00C H 0.9390 0.4344 0.7205 0.057 Uiso 1 1 calc R . . . .
H00D H 0.9866 0.4759 0.7784 0.057 Uiso 1 1 calc R . . . .
C00J C 0.6195(4) 0.5093(4) 0.62157(14) 0.0575(9) Uani 1 1 d . . . . .
H00J H 0.5641 0.4417 0.6102 0.069 Uiso 1 1 calc R . . . .
C00K C 0.8081(4) 0.3687(3) 0.77949(14) 0.0514(8) Uani 1 1 d . . . . .
C00L C 0.9604(5) 0.9704(4) 0.89952(16) 0.0629(10) Uani 1 1 d . . . . .
H00L H 1.0195 1.0095 0.9246 0.076 Uiso 1 1 calc R . . . .
C00M C 0.9606(4) 0.8401(4) 0.89531(14) 0.0541(8) Uani 1 1 d . . . . .
H00M H 1.0192 0.7909 0.9170 0.065 Uiso 1 1 calc R . . . .
C00N C 0.7199(4) 0.7102(4) 0.60623(14) 0.0530(8) Uani 1 1 d . . . . .
H00N H 0.7340 0.7805 0.5843 0.064 Uiso 1 1 calc R . . . .
C00O C 0.5595(5) 0.5976(5) 0.90063(15) 0.0708(12) Uani 1 1 d . . . . .
H00O H 0.6528 0.5836 0.9110 0.085 Uiso 1 1 calc R . . . .
C00P C 0.8729(5) 1.0438(4) 0.86680(17) 0.0614(10) Uani 1 1 d . . . . .
H00P H 0.8756 1.1313 0.8700 0.074 Uiso 1 1 calc R . . . .
C00Q C 0.5762(5) 0.6100(6) 0.52955(15) 0.0759(11) Uani 1 1 d . U . . .
C00R C 0.6110(5) 0.3249(4) 0.8383(2) 0.0689(11) Uani 1 1 d . . . . .
H00F H 0.6423 0.2417 0.8387 0.083 Uiso 1 1 calc R . . . .
H00I H 0.5308 0.3477 0.8578 0.083 Uiso 1 1 calc R . . . .
C00S C 0.3845(4) 0.6068(6) 0.8330(2) 0.0827(15) Uani 1 1 d . . . . .
H00S H 0.3574 0.6013 0.7968 0.099 Uiso 1 1 calc R . . . .
C00T C 0.4610(7) 0.6302(6) 0.93957(18) 0.0889(17) Uani 1 1 d . . . . .
H00T H 0.4889 0.6407 0.9754 0.107 Uiso 1 1 calc R . . . .
C00U C 0.3224(6) 0.6470(7) 0.9254(3) 0.0957(18) Uani 1 1 d . . . . .
H00U H 0.2546 0.6652 0.9516 0.115 Uiso 1 1 calc R . . . .
C00V C 0.2853(6) 0.6367(8) 0.8724(3) 0.109(2) Uani 1 1 d . . . . .
H00V H 0.1917 0.6499 0.8623 0.131 Uiso 1 1 calc R . . . .
C1 C 0.4330(9) 0.5518(10) 0.5283(3) 0.141(3) Uani 1 1 d . U . . .
H1A H 0.4415 0.4619 0.5323 0.211 Uiso 1 1 calc GR . . . .
H1B H 0.3881 0.5708 0.4944 0.211 Uiso 1 1 calc GR . . . .
H1C H 0.3771 0.5851 0.5575 0.211 Uiso 1 1 calc GR . . . .
C2 C 0.5605(11) 0.7421(10) 0.5064(3) 0.139(3) Uani 1 1 d . U . . .
H2A H 0.4825 0.7839 0.5237 0.208 Uiso 1 1 calc GR . . . .
H2B H 0.5433 0.7369 0.4682 0.208 Uiso 1 1 calc GR . . . .
H2C H 0.6458 0.7890 0.5128 0.208 Uiso 1 1 calc GR . . . .
C3 C 0.6736(10) 0.5339(12) 0.4947(2) 0.172(5) Uani 1 1 d . U . . .
H3A H 0.7620 0.5775 0.4908 0.258 Uiso 1 1 calc GR . . . .
H3B H 0.6315 0.5222 0.4596 0.258 Uiso 1 1 calc GR . . . .
H3C H 0.6896 0.4531 0.5112 0.258 Uiso 1 1 calc GR . . . .

loop_
_atom_site_aniso_label
_atom_site_aniso_U_11
_atom_site_aniso_U_22
_atom_site_aniso_U_33
_atom_site_aniso_U_23
_atom_site_aniso_U_13
_atom_site_aniso_U_12
O001 0.0565(14) 0.0501(13) 0.0537(13) 0.0119(10) -0.0120(11) 0.0060(11)
O002 0.0637(16) 0.0548(14) 0.0605(14) 0.0031(11) -0.0238(12) 0.0153(12)
O003 0.096(2) 0.0458(14) 0.114(2) 0.0140(15) 0.041(2) 0.0208(16)
C004 0.0367(14) 0.0457(15) 0.0376(13) 0.0075(12) 0.0010(11) -0.0003(12)
C005 0.0367(15) 0.0421(15) 0.0355(13) 0.0017(11) 0.0000(11) 0.0022(13)
C006 0.0402(15) 0.0449(16) 0.0533(16) 0.0025(13) 0.0063(13) 0.0048(13)
C007 0.0435(16) 0.0455(16) 0.0364(14) 0.0010(11) 0.0051(12) 0.0036(13)
C008 0.0435(15) 0.0485(16) 0.0374(14) -0.0020(12) 0.0064(12) 0.0018(14)
C009 0.0418(16) 0.0496(17) 0.0349(14) 0.0011(12) 0.0037(12) 0.0001(13)
C00A 0.0337(14) 0.0479(16) 0.0394(14) 0.0023(11) 0.0005(11) 0.0014(13)
C00B 0.0375(14) 0.0459(15) 0.0416(14) 0.0024(12) 0.0050(12) -0.0021(13)
C00C 0.0485(18) 0.074(2) 0.0348(14) -0.0018(14) 0.0059(13) 0.0092(17)
C00D 0.0376(14) 0.0450(15) 0.0456(15) 0.0024(13) 0.0002(12) -0.0009(13)
C00E 0.0515(18) 0.0508(17) 0.0445(16) 0.0023(13) 0.0050(13) -0.0034(15)
C00F 0.0429(16) 0.0476(16) 0.0357(13) 0.0060(12) -0.0007(12) 0.0045(13)
C00G 0.060(2) 0.0467(17) 0.0469(16) -0.0008(13) 0.0060(15) 0.0059(15)
C00H 0.064(2) 0.0542(19) 0.0440(17) 0.0029(14) 0.0038(15) -0.0083(17)
C00I 0.0394(16) 0.0550(18) 0.0482(16) 0.0009(14) 0.0073(13) 0.0072(14)
C00J 0.062(2) 0.066(2) 0.0442(17) -0.0065(15) -0.0021(15) -0.0125(18)
C00K 0.0504(18) 0.0479(18) 0.0558(18) 0.0081(14) 0.0025(15) 0.0114(15)
C00L 0.065(2) 0.067(2) 0.0573(19) -0.0153(18) -0.0064(18) -0.010(2)
C00M 0.0529(19) 0.066(2) 0.0439(15) -0.0040(15) -0.0059(15) 0.0026(17)
C00N 0.056(2) 0.060(2) 0.0425(16) 0.0085(14) 0.0063(15) 0.0051(17)
C00O 0.059(2) 0.110(4) 0.0437(18) 0.013(2) 0.0118(17) 0.014(2)
C00P 0.071(3) 0.0458(18) 0.068(2) -0.0122(16) 0.0098(19) -0.0056(17)
C00Q 0.063(2) 0.129(4) 0.0362(16) -0.0021(19) -0.0027(16) 0.007(2)
C00R 0.059(2) 0.0478(19) 0.100(3) 0.010(2) 0.027(2) 0.0011(17)
C00S 0.0419(19) 0.127(4) 0.080(3) -0.027(3) 0.0025(19) 0.013(2)
C00T 0.094(4) 0.120(5) 0.052(2) 0.004(3) 0.022(2) 0.021(3)
C00U 0.075(3) 0.115(4) 0.097(4) -0.009(3) 0.045(3) 0.017(3)
C00V 0.047(2) 0.157(6) 0.123(5) -0.041(4) 0.019(3) 0.024(3)
C1 0.114(5) 0.211(9) 0.097(4) 0.044(5) -0.053(4) -0.067(5)
C2 0.169(7) 0.159(5) 0.088(4) 0.050(4) -0.059(5) -0.030(6)
C3 0.144(6) 0.314(12) 0.057(3) -0.072(5) -0.020(4) 0.096(7)

_geom_special_details            
;
 All esds (except the esd in the dihedral angle between two l.s. planes)
 are estimated using the full covariance matrix.  The cell esds are taken
 into account individually in the estimation of esds in distances, angles
 and torsion angles; correlations between esds in cell parameters are only
 used when they are defined by crystal symmetry.  An approximate (isotropic)
 treatment of cell esds is used for estimating esds involving l.s. planes.
;
loop_
_geom_bond_atom_site_label_1
_geom_bond_atom_site_label_2
_geom_bond_distance
_geom_bond_site_symmetry_2
_geom_bond_publ_flag
O001 C004 1.218(4) . ?
O002 C00F 1.202(4) . ?
O003 C00K 1.205(5) . ?
C004 C005 1.534(4) . ?
C004 C009 1.479(5) . ?
C005 C00A 1.552(4) . ?
C005 C00B 1.575(4) . ?
C005 C00F 1.539(4) . ?
C006 C00A 1.522(4) . ?
C006 C00O 1.363(5) . ?
C006 C00S 1.380(6) . ?
C007 C009 1.387(4) . ?
C007 C00F 1.484(5) . ?
C007 C00G 1.393(5) . ?
C008 C00B 1.518(4) . ?
C008 C00E 1.381(5) . ?
C008 C00H 1.390(5) . ?
C009 C00M 1.383(5) . ?
C00A H00A 0.9800 . ?
C00A C00D 1.522(4) . ?
C00B H00B 0.9800 . ?
C00B C00I 1.538(5) . ?
C00C C00J 1.383(6) . ?
C00C C00N 1.385(6) . ?
C00C C00Q 1.536(5) . ?
C00D C00K 1.490(5) . ?
C00D C00R 1.320(5) . ?
C00E H00E 0.9300 . ?
C00E C00N 1.383(5) . ?
C00G H00G 0.9300 . ?
C00G C00P 1.374(6) . ?
C00H H00H 0.9300 . ?
C00H C00J 1.384(5) . ?
C00I H00C 0.9700 . ?
C00I H00D 0.9700 . ?
C00I C00K 1.512(5) . ?
C00J H00J 0.9300 . ?
C00L H00L 0.9300 . ?
C00L C00M 1.384(6) . ?
C00L C00P 1.392(6) . ?
C00M H00M 0.9300 . ?
C00N H00N 0.9300 . ?
C00O H00O 0.9300 . ?
C00O C00T 1.382(6) . ?
C00P H00P 0.9300 . ?
C00Q C1 1.487(9) . ?
C00Q C2 1.518(11) . ?
C00Q C3 1.495(8) . ?
C00R H00F 0.9300 . ?
C00R H00I 0.9300 . ?
C00S H00S 0.9300 . ?
C00S C00V 1.387(7) . ?
C00T H00T 0.9300 . ?
C00T C00U 1.368(10) . ?
C00U H00U 0.9300 . ?
C00U C00V 1.358(10) . ?
C00V H00V 0.9300 . ?
C1 H1A 0.9600 . ?
C1 H1B 0.9600 . ?
C1 H1C 0.9600 . ?
C2 H2A 0.9600 . ?
C2 H2B 0.9600 . ?
C2 H2C 0.9600 . ?
C3 H3A 0.9600 . ?
C3 H3B 0.9600 . ?
C3 H3C 0.9600 . ?

loop_
_geom_angle_atom_site_label_1
_geom_angle_atom_site_label_2
_geom_angle_atom_site_label_3
_geom_angle
_geom_angle_site_symmetry_1
_geom_angle_site_symmetry_3
_geom_angle_publ_flag
O001 C004 C005 125.9(3) . . ?
O001 C004 C009 125.6(3) . . ?
C009 C004 C005 108.5(2) . . ?
C004 C005 C00A 115.0(2) . . ?
C004 C005 C00B 107.7(2) . . ?
C004 C005 C00F 102.7(2) . . ?
C00A C005 C00B 109.5(2) . . ?
C00F C005 C00A 111.3(3) . . ?
C00F C005 C00B 110.5(2) . . ?
C00O C006 C00A 123.3(3) . . ?
C00O C006 C00S 118.0(4) . . ?
C00S C006 C00A 118.6(3) . . ?
C009 C007 C00F 110.0(3) . . ?
C009 C007 C00G 120.8(3) . . ?
C00G C007 C00F 129.2(3) . . ?
C00E C008 C00B 120.5(3) . . ?
C00E C008 C00H 116.9(3) . . ?
C00H C008 C00B 122.5(3) . . ?
C007 C009 C004 110.0(3) . . ?
C00M C009 C004 128.7(3) . . ?
C00M C009 C007 121.2(3) . . ?
C005 C00A H00A 105.8 . . ?
C006 C00A C005 113.8(3) . . ?
C006 C00A H00A 105.8 . . ?
C006 C00A C00D 113.3(3) . . ?
C00D C00A C005 111.5(2) . . ?
C00D C00A H00A 105.8 . . ?
C005 C00B H00B 107.0 . . ?
C008 C00B C005 114.8(2) . . ?
C008 C00B H00B 107.0 . . ?
C008 C00B C00I 111.2(3) . . ?
C00I C00B C005 109.4(2) . . ?
C00I C00B H00B 107.0 . . ?
C00J C00C C00N 116.9(3) . . ?
C00J C00C C00Q 120.9(4) . . ?
C00N C00C C00Q 122.1(4) . . ?
C00K C00D C00A 119.5(3) . . ?
C00R C00D C00A 122.7(3) . . ?
C00R C00D C00K 117.6(3) . . ?
C008 C00E H00E 119.1 . . ?
C008 C00E C00N 121.8(3) . . ?
C00N C00E H00E 119.1 . . ?
O002 C00F C005 125.8(3) . . ?
O002 C00F C007 126.1(3) . . ?
C007 C00F C005 108.1(2) . . ?
C007 C00G H00G 121.1 . . ?
C00P C00G C007 117.8(3) . . ?
C00P C00G H00G 121.1 . . ?
C008 C00H H00H 119.4 . . ?
C00J C00H C008 121.3(3) . . ?
C00J C00H H00H 119.4 . . ?
C00B C00I H00C 108.0 . . ?
C00B C00I H00D 108.0 . . ?
H00C C00I H00D 107.3 . . ?
C00K C00I C00B 117.1(3) . . ?
C00K C00I H00C 108.0 . . ?
C00K C00I H00D 108.0 . . ?
C00C C00J C00H 121.8(4) . . ?
C00C C00J H00J 119.1 . . ?
C00H C00J H00J 119.1 . . ?
O003 C00K C00D 121.5(3) . . ?
O003 C00K C00I 119.3(3) . . ?
C00D C00K C00I 119.2(3) . . ?
C00M C00L H00L 119.5 . . ?
C00M C00L C00P 120.9(4) . . ?
C00P C00L H00L 119.5 . . ?
C009 C00M C00L 117.9(4) . . ?
C009 C00M H00M 121.1 . . ?
C00L C00M H00M 121.1 . . ?
C00C C00N H00N 119.3 . . ?
C00E C00N C00C 121.5(3) . . ?
C00E C00N H00N 119.3 . . ?
C006 C00O H00O 119.1 . . ?
C006 C00O C00T 121.7(4) . . ?
C00T C00O H00O 119.1 . . ?
C00G C00P C00L 121.3(4) . . ?
C00G C00P H00P 119.3 . . ?
C00L C00P H00P 119.3 . . ?
C1 C00Q C00C 111.6(4) . . ?
C1 C00Q C2 106.6(6) . . ?
C1 C00Q C3 108.9(7) . . ?
C2 C00Q C00C 112.2(5) . . ?
C3 C00Q C00C 107.6(4) . . ?
C3 C00Q C2 109.9(7) . . ?
C00D C00R H00F 120.0 . . ?
C00D C00R H00I 120.0 . . ?
H00F C00R H00I 120.0 . . ?
C006 C00S H00S 120.0 . . ?
C006 C00S C00V 120.1(5) . . ?
C00V C00S H00S 120.0 . . ?
C00O C00T H00T 120.0 . . ?
C00U C00T C00O 120.0(5) . . ?
C00U C00T H00T 120.0 . . ?
C00T C00U H00U 120.6 . . ?
C00V C00U C00T 118.9(4) . . ?
C00V C00U H00U 120.6 . . ?
C00S C00V H00V 119.4 . . ?
C00U C00V C00S 121.2(5) . . ?
C00U C00V H00V 119.4 . . ?
C00Q C1 H1A 109.5 . . ?
C00Q C1 H1B 109.5 . . ?
C00Q C1 H1C 109.5 . . ?
H1A C1 H1B 109.5 . . ?
H1A C1 H1C 109.5 . . ?
H1B C1 H1C 109.5 . . ?
C00Q C2 H2A 109.5 . . ?
C00Q C2 H2B 109.5 . . ?
C00Q C2 H2C 109.5 . . ?
H2A C2 H2B 109.5 . . ?
H2A C2 H2C 109.5 . . ?
H2B C2 H2C 109.5 . . ?
C00Q C3 H3A 109.5 . . ?
C00Q C3 H3B 109.5 . . ?
C00Q C3 H3C 109.5 . . ?
H3A C3 H3B 109.5 . . ?
H3A C3 H3C 109.5 . . ?
H3B C3 H3C 109.5 . . ?

_shelx_res_file                  
;
    cyc-yy-9-36.res created by SHELXL-2014/7

TITL cyc-yy-9-36_a.res in P2(1)2(1)2(1)
REM Old TITL cyc-yy-9-36 in P212121 #19
REM SHELXT solution in P2(1)2(1)2(1)
REM R1 0.158, Rweak 0.049, Alpha 0.001, Orientation as input
REM Flack x = -0.015 ( 0.230 ) from Parsons' quotients
REM Formula found by SHELXT: C30 O4
CELL 1.54184 9.450806 10.589487 24.668829 90 90 90
ZERR 4 0.000261 0.000323 0.000596 0 0 0
LATT -1
SYMM 0.5-X,-Y,0.5+Z
SYMM -X,0.5+Y,0.5-Z
SYMM 0.5+X,0.5-Y,-Z
SFAC C H O
UNIT 124 112 12
DELU 0.001 0.001 C00Q C3
DELU 0.001 0.001 C00Q C1
DELU 0.001 0.001 C00Q C2
SIMU 0.001 0.02 2 C00Q C2
SIMU 0.001 0.02 2 C00Q C1
SIMU 0.001 0.02 2 C00Q C3

L.S. 10
PLAN  20
BOND $H
LIST 6
fmap 2
ACTA
SHEL 999 0.837
REM <olex2.extras>
REM <HklSrc "%.\\cyc-yy-9-36abs.hkl">
REM </olex2.extras>

WGHT    0.128300
FVAR       7.80005
O001  3    0.912658    0.562700    0.866772    11.00000    0.05650    0.05012 =
         0.05367    0.01191   -0.01204    0.00602
O002  3    0.604192    0.809312    0.759712    11.00000    0.06369    0.05475 =
         0.06055    0.00308   -0.02380    0.01527
O003  3    0.837310    0.258482    0.774929    11.00000    0.09583    0.04583 =
         0.11387    0.01396    0.04100    0.02084
C004  1    0.853422    0.650278    0.844172    11.00000    0.03671    0.04566 =
         0.03760    0.00749    0.00101   -0.00028
C005  1    0.752423    0.639642    0.795730    11.00000    0.03665    0.04207 =
         0.03553    0.00169   -0.00002    0.00220
C006  1    0.523569    0.585240    0.847398    11.00000    0.04018    0.04491 =
         0.05334    0.00246    0.00627    0.00481
C007  1    0.782643    0.858397    0.825535    11.00000    0.04353    0.04552 =
         0.03642    0.00103    0.00512    0.00355
C008  1    0.764343    0.604475    0.691269    11.00000    0.04348    0.04848 =
         0.03742   -0.00200    0.00645    0.00176
C009  1    0.870843    0.785390    0.857757    11.00000    0.04175    0.04960 =
         0.03491    0.00111    0.00365    0.00009
C00A  1    0.627868    0.545837    0.803564    11.00000    0.03368    0.04787 =
         0.03939    0.00226    0.00049    0.00140
AFIX  13
H00A  2    0.574595    0.547348    0.769488    11.00000   -1.20000
AFIX   0
C00B  1    0.842495    0.598813    0.744977    11.00000    0.03754    0.04594 =
         0.04156    0.00236    0.00503   -0.00211
AFIX  13
H00B  2    0.922257    0.657647    0.742409    11.00000   -1.20000
AFIX   0
C00C  1    0.637945    0.611167    0.587163    11.00000    0.04854    0.07426 =
         0.03479   -0.00183    0.00591    0.00917
C00D  1    0.680391    0.410753    0.810002    11.00000    0.03764    0.04497 =
         0.04558    0.00245    0.00023   -0.00086
C00E  1    0.781076    0.706753    0.657127    11.00000    0.05150    0.05080 =
         0.04453    0.00232    0.00495   -0.00337
AFIX  43
H00E  2    0.834944    0.775151    0.668672    11.00000   -1.20000
AFIX   0
C00F  1    0.698781    0.775999    0.789010    11.00000    0.04291    0.04760 =
         0.03570    0.00596   -0.00070    0.00452
C00G  1    0.782634    0.989547    0.829830    11.00000    0.05959    0.04674 =
         0.04691   -0.00079    0.00603    0.00586
AFIX  43
H00G  2    0.723472    1.038819    0.808379    11.00000   -1.20000
AFIX   0
C00H  1    0.681303    0.505408    0.672389    11.00000    0.06376    0.05424 =
         0.04395    0.00287    0.00384   -0.00834
AFIX  43
H00H  2    0.667011    0.435161    0.694343    11.00000   -1.20000
AFIX   0
C00I  1    0.905051    0.466738    0.754864    11.00000    0.03938    0.05502 =
         0.04819    0.00091    0.00732    0.00725
AFIX  23
H00C  2    0.938980    0.434383    0.720451    11.00000   -1.20000
H00D  2    0.986608    0.475897    0.778411    11.00000   -1.20000
AFIX   0
C00J  1    0.619528    0.509331    0.621570    11.00000    0.06248    0.06599 =
         0.04416   -0.00645   -0.00215   -0.01249
AFIX  43
H00J  2    0.564148    0.441704    0.610240    11.00000   -1.20000
AFIX   0
C00K  1    0.808104    0.368712    0.779494    11.00000    0.05043    0.04786 =
         0.05583    0.00808    0.00245    0.01140
C00L  1    0.960383    0.970425    0.899523    11.00000    0.06470    0.06681 =
         0.05727   -0.01527   -0.00643   -0.00981
AFIX  43
H00L  2    1.019493    1.009537    0.924554    11.00000   -1.20000
AFIX   0
C00M  1    0.960579    0.840108    0.895308    11.00000    0.05290    0.06553 =
         0.04386   -0.00404   -0.00592    0.00263
AFIX  43
H00M  2    1.019159    0.790911    0.917024    11.00000   -1.20000
AFIX   0
C00N  1    0.719854    0.710166    0.606225    11.00000    0.05626    0.06032 =
         0.04254    0.00854    0.00634    0.00512
AFIX  43
H00N  2    0.733987    0.780491    0.584303    11.00000   -1.20000
AFIX   0
C00O  1    0.559527    0.597564    0.900626    11.00000    0.05898    0.10956 =
         0.04372    0.01348    0.01175    0.01376
AFIX  43
H00O  2    0.652825    0.583649    0.911018    11.00000   -1.20000
AFIX   0
C00P  1    0.872891    1.043792    0.866797    11.00000    0.07068    0.04580 =
         0.06758   -0.01215    0.00976   -0.00563
AFIX  43
H00P  2    0.875582    1.131261    0.870018    11.00000   -1.20000
AFIX   0
C00Q  1    0.576228    0.610020    0.529551    11.00000    0.06256    0.12902 =
         0.03621   -0.00211   -0.00272    0.00678
C00R  1    0.611016    0.324944    0.838291    11.00000    0.05913    0.04783 =
         0.09984    0.00968    0.02670    0.00108
AFIX  93
H00F  2    0.642322    0.241689    0.838681    11.00000   -1.20000
H00I  2    0.530834    0.347746    0.857832    11.00000   -1.20000
AFIX   0
C00S  1    0.384544    0.606807    0.832981    11.00000    0.04194    0.12659 =
         0.07966   -0.02670    0.00251    0.01335
AFIX  43
H00S  2    0.357377    0.601295    0.796824    11.00000   -1.20000
AFIX   0
C00T  1    0.461000    0.630195    0.939567    11.00000    0.09420    0.12029 =
         0.05230    0.00430    0.02170    0.02059
AFIX  43
H00T  2    0.488943    0.640734    0.975430    11.00000   -1.20000
AFIX   0
C00U  1    0.322354    0.646998    0.925366    11.00000    0.07480    0.11539 =
         0.09699   -0.00905    0.04550    0.01723
AFIX  43
H00U  2    0.254598    0.665175    0.951568    11.00000   -1.20000
AFIX   0
C00V  1    0.285333    0.636688    0.872366    11.00000    0.04665    0.15683 =
         0.12331   -0.04098    0.01863    0.02351
AFIX  43
H00V  2    0.191676    0.649916    0.862287    11.00000   -1.20000
AFIX   0
C1    1    0.433040    0.551821    0.528328    11.00000    0.11420    0.21128 =
         0.09667    0.04364   -0.05276   -0.06696
AFIX 137
H1A   2    0.441456    0.461950    0.532292    11.00000   -1.50000
H1B   2    0.388100    0.570830    0.494396    11.00000   -1.50000
H1C   2    0.377138    0.585117    0.557508    11.00000   -1.50000
AFIX   0
C2    1    0.560531    0.742096    0.506445    11.00000    0.16854    0.15930 =
         0.08813    0.04967   -0.05933   -0.03041
AFIX 137
H2A   2    0.482535    0.783923    0.523742    11.00000   -1.50000
H2B   2    0.543284    0.736904    0.468159    11.00000   -1.50000
H2C   2    0.645844    0.789010    0.512818    11.00000   -1.50000
AFIX   0
C3    1    0.673551    0.533892    0.494665    11.00000    0.14387    0.31398 =
         0.05722   -0.07201   -0.01962    0.09602
AFIX 137
H3A   2    0.762037    0.577502    0.490817    11.00000   -1.50000
H3B   2    0.631506    0.522234    0.459595    11.00000   -1.50000
H3C   2    0.689586    0.453070    0.511188    11.00000   -1.50000
AFIX   0
HKLF 4

REM  cyc-yy-9-36_a.res in P2(1)2(1)2(1)
REM R1 =  0.0632 for    4038 Fo > 4sig(Fo)  and  0.0668 for all    4401 data
REM    310 parameters refined using     21 restraints

END

WGHT      0.1295      0.0000

REM Highest difference peak  0.264,  deepest hole -0.316,  1-sigma level  0.055
Q1    1   0.8685  0.2763  0.8121  11.00000  0.05    0.26
Q2    1   0.9249  0.5650  0.8335  11.00000  0.05    0.23
Q3    1   0.8613  1.0561  0.8251  11.00000  0.05    0.20
Q4    1   0.7877  0.9904  0.8647  11.00000  0.05    0.18
Q5    1   0.9417  0.6846  0.7575  11.00000  0.05    0.18
Q6    1   0.5942  0.7961  0.7955  11.00000  0.05    0.17
Q7    1   0.7686  0.6157  0.7332  11.00000  0.05    0.17
Q8    1   0.8403  0.6195  0.7924  11.00000  0.05    0.17
Q9    1   0.8205  0.5974  0.7825  11.00000  0.05    0.17
Q10   1   0.3664  0.6488  0.7820  11.00000  0.05    0.16
Q11   1   0.8768  1.0437  0.9052  11.00000  0.05    0.16
Q12   1   0.5872  0.7958  0.7222  11.00000  0.05    0.15
Q13   1   0.6746  0.3968  0.8494  11.00000  0.05    0.15
Q14   1   0.2348  0.5993  1.0125  11.00000  0.05    0.15
Q15   1   0.9105  0.4630  0.7904  11.00000  0.05    0.15
Q16   1   0.5546  0.6084  0.8714  11.00000  0.05    0.15
Q17   1   0.5907  0.6202  0.5597  11.00000  0.05    0.15
Q18   1   0.6205  0.3386  0.8039  11.00000  0.05    0.15
Q19   1   0.8906  0.7821  0.9017  11.00000  0.05    0.14
Q20   1   1.1360  0.4276  0.7538  11.00000  0.05    0.14
;
_shelx_res_checksum              35272
_shelx_hkl_file                  
;
   0   0   3 181.927 55.6044   4
   0   0   4 217722. 2889.77   4
   0   0   5 305.243 141.132   2
   0   0   5 76.9026 59.0646   4
   0   0   6 249011. 3529.32   4
   0   0   6 249305. 4187.87   2
   0   0   7-34.6802 92.5943   2
   0   0   7 285.615 104.153   4
   0   0   8 174091. 3081.09   4
   0   0   8 181135. 3808.17   2
   0   0   9 690.203 182.732   4
   0   0   9 29.8379 104.675   2
   0   0  10 2264.43 323.004   4
   0   0  10 2359.00 446.510   2
   0   0  11-21.2054 160.761   2
   0   0  11 4.16893 78.9334   4
   0   0  11 69.4528 76.5810   3
   0   0  12 94581.2 3191.14   2
   0   0  13 12.1278 125.062   2
   0   0  14 12207.0 1181.94   2
   0   0  15 353.568 207.633   2
   0   0  16 2225.41 567.322   2
   0   0  17-419.585 247.599   2
   0   0  18 1589.58 476.629   2
   0   0  19-26.4831 139.455   6
   0   0  19-133.182 181.980   7
   0   0  20 17137.8 1075.70   6
   0   0  20 16542.3 1092.89   7
   0   0  21-174.836 224.902   6
   0   0  21-118.173 197.333   7
   0   0  22 4850.82 623.203   7
   0   0  22 3820.66 513.636   6
   0   0  23 332.993 225.206   7
   0   0  24 622.996 275.893   7
   0   0  25 298.023 205.354   7
   0   0  26 5460.53 637.902   7
   0   0  27-71.5338 166.214   7
   0   0  28 685.878 196.339   7
   0   0  29-2.13647 136.153   7
   0   0  29-92.2188 114.390   5
   0   0  30 3684.09 428.166   5
   0   0  30 3277.06 388.922   7
   0   1   0 163.689 60.3196   1
   0   1   0 205.172 63.8035   3
   0   1  -1 3375.13 247.867   3
   0   1   1 3285.34 232.646   3
   0   1   1 3603.46 190.426   2
   0   1   1 3403.40 236.864   1
   0   1  -1 3194.33 246.468   1
   0  -1   1 3801.29 194.676   2
   0   1   2 4877.59 280.943   3
   0   1   2 4895.91 273.818   1
   0   1  -2 4729.39 299.090   1
   0   1   2 5012.60 335.503   2
   0   1   3 314782. 3473.32   3
   0  -1   3 303975. 4075.31   2
   0  -1   4 108547. 2259.99   2
   0   1   4 107752. 1583.48   1
   0   1   5 234961. 2786.43   1
   0  -1   5 221471. 2462.97   4
   0  -1   5 238466. 3804.46   2
   0   1   5 224528. 2891.90   3
   0   1   6 25256.9 782.287   3
   0   1   6 25884.1 690.042   1
   0  -1   6 25762.7 638.981   4
   0   1   6 27225.8 1251.32   2
   0   1   6 26303.5 1104.57   4
   0  -1   7 11860.0 489.177   4
   0  -1   7 13556.9 898.357   2
   0   1   7 11274.3 451.005   1
   0   1   7 11428.2 762.270   4
   0   1   7 10565.1 534.256   3
   0   1   7 12858.4 909.469   2
   0  -1   8 2426.18 251.986   4
   0  -1   8 2953.93 441.765   2
   0   1   8 2543.57 212.542   1
   0   1   8 2782.09 394.338   4
   0   1   8 2144.86 260.832   3
   0   1   8 2571.99 430.423   2
   0  -1   9 33292.9 1040.12   4
   0   1   9 38121.6 1570.38   4
   0   1   9 35604.6 842.741   1
   0   1   9 47417.5 1994.26   2
   0  -1   9 42310.4 1803.54   2
   0   1   9 31758.8 1073.81   3
   0   1  10 187.237 101.414   3
   0  -1  10 494.291 214.275   2
   0   1  10 26.3846 117.856   4
   0   1  10 238.982 164.198   2
   0  -1  11 23406.0 1491.45   2
   0   1  11 23592.7 1538.88   2
   0   1  11 20949.5 1270.95   4
   0   1  12 159820. 4332.02   2
   0   1  12 150699. 3843.10   4
   0  -1  12 160067. 4205.32   2
   0   1  13-23.9983 107.894   4
   0   1  13 114.787 85.8398   2
   0  -1  13 88.0795 116.835   2
   0  -1  14 17431.4 1403.56   2
   0   1  14 17426.1 1439.68   2
   0   1  15 22718.5 1700.75   2
   0  -1  15 22829.1 1670.83   2
   0  -1  16 59514.5 2834.68   2
   0   1  16 58582.2 2846.97   2
   0   1  17 1790.08 481.021   2
   0  -1  17 1952.96 479.317   2
   0   1  18 6723.86 1016.00   2
   0  -1  18 7244.90 1048.12   2
   0   1  19 3599.91 464.194   6
   0   1  19 3510.08 479.896   7
   0  -1  19 2776.83 446.863  11
   0  -1  19 3205.26 440.782   6
   0  -1  19 3796.87 529.668   7
   0   1  20 3890.09 513.014   7
   0   1  20 4231.46 500.386   6
   0  -1  20 5198.51 627.665   7
   0  -1  20 3651.66 535.079  11
   0   1  21-173.416 211.490   7
   0  -1  21 8.68671 87.0034  11
   0   1  21-369.745 220.960   6
   0  -1  21-95.5769 171.063   7
   0   1  22 19029.5 1143.10   6
   0   1  22 17133.8 1163.03   7
   0  -1  22 17352.2 1184.14   7
   0  -1  22 16094.7 1153.29  11
   0   1  23-253.589 221.956   7
   0   1  23-107.814 224.301   6
   0  -1  23-54.2082 134.950   7
   0   1  24 741.825 258.958   7
   0   1  24 484.429 162.633   6
   0  -1  24 962.636 277.838   7
   0  -1  25 1569.32 359.823   7
   0   1  25 2007.30 404.344   7
   0  -1  26 871.999 228.244   7
   0   1  26 859.424 241.376   7
   0  -1  27 4296.99 549.403   7
   0   1  27 5579.65 614.600   7
   0  -1  28 3264.15 500.815   5
   0   1  28 2826.95 408.064   7
   0  -1  28 2814.37 428.331   7
   0  -1  29 8429.25 681.699   7
   0  -1  29 9293.39 789.338   5
   0   1  30 1045.56 222.155   7
   0  -1  30 1226.62 230.487   7
   0   1  30 1143.96 248.146   5
   0   2   0 158179. 2723.71   3
   0   2   0 166420. 2758.28   1
   0   2   1 409167. 5084.40   1
   0   2  -1 386191. 5108.01   1
   0   2  -1 406369. 5185.53   3
   0   2   1 391693. 4990.37   3
   0   2  -2 21943.0 907.685   1
   0   2   2 24644.2 921.092   1
   0  -2   2 21219.5 636.247   2
   0   2   2 23714.6 679.140   2
   0   2   2 21465.4 853.172   3
   0   2   3 713312. 7646.45   3
   0  -2   3 710881. 7474.16   2
   0   2   3 713509. 7698.27   1
   0   2   4 89870.1 1845.53   3
   0   2  -4 71478.1 1836.13   1
   0   2   4 92170.2 1878.43   1
   0  -2   4 90736.8 1979.55   2
   0   2   4 77036.1 1991.64   2
   0   2   5 24795.3 937.355   3
   0  -2   5 23027.3 1051.95   2
   0   2   5 24418.7 906.698   1
   0   2   6 63154.8 2085.51   2
   0   2   6 66985.2 1684.25   3
   0  -2   6 68106.1 1991.87   2
   0   2   6 64901.5 1566.41   1
   0   2   7 15723.7 729.780   1
   0  -2   7 19268.1 1110.14   2
   0   2   7 15977.5 1036.39   4
   0   2   7 16390.8 1122.47   2
   0   2   7 16820.3 844.662   3
   0   2   8 621.064 131.800   1
   0   2   8 769.990 270.083   2
   0  -2   8 1093.59 290.083   2
   0   2   8 399.923 150.747   4
   0   2   8 864.300 221.617   3
   0   2   9 9558.18 685.289   3
   0   2   9 9678.72 880.737   4
   0  -2   9 10771.6 910.259   2
   0   2  10 17500.4 1285.55   2
   0  -2  10 17497.4 1224.64   2
   0   2  10 15595.2 1155.64   4
   0  -2  11 3877.43 592.028   2
   0   2  11 4388.84 640.676   4
   0   2  11 4403.05 675.792   2
   0   2  11 4122.30 492.877   3
   0   2  12 1968.74 456.903   4
   0   2  12 1553.09 404.201   2
   0  -2  12 1784.69 438.987   2
   0   2  13 20164.9 1551.15   2
   0  -2  13 18022.8 1397.77   2
   0   2  13 19835.9 1477.78   4
   0   2  14 62515.1 2830.93   2
   0  -2  14 60885.9 2709.82   2
   0   2  15 5858.45 880.491   2
   0  -2  15 6552.92 896.432   2
   0   2  15 6481.99 896.606   4
   0  -2  16 53631.4 2715.47   2
   0   2  16 53413.2 2784.46   2
   0   2  17 8969.33 1143.99   2
   0  -2  17 9714.94 1202.85   2
   0   2  18 12493.7 830.323   6
   0  -2  18 13174.6 1006.64   7
   0  -2  18 11479.2 1365.45   2
   0   2  18 13272.2 901.088   7
   0   2  18 10782.0 1334.83   2
   0  -2  19 30569.0 1579.37   7
   0  -2  19 28431.0 1526.74  11
   0   2  19 29598.1 1327.51   6
   0   2  19 31549.9 1439.29   7
   0   2  20 4754.92 541.396   6
   0   2  20 5316.44 605.939   7
   0  -2  20 4707.57 619.850   7
   0   2  21 3172.41 486.941   7
   0   2  21 3207.72 431.919   6
   0  -2  21 1967.44 409.261  11
   0  -2  21 3497.81 532.046   7
   0  -2  22 2598.77 464.928   7
   0  -2  22 1846.03 393.418  11
   0   2  22 2595.42 388.669   6
   0   2  22 2570.29 442.911   7
   0  -2  23 11531.9 974.981   7
   0   2  23 10491.0 836.630   6
   0   2  23 12115.0 950.746   7
   0  -2  24 4176.39 574.540   7
   0   2  24 5139.28 607.620   7
   0   2  24 4443.28 533.249   6
   0   2  25 386.429 151.842   6
   0   2  25 766.684 238.293   7
   0  -2  25 695.632 235.294   7
   0  -2  26 867.330 255.507   7
   0   2  26 1139.04 306.723   7
   0  -2  26 961.179 289.338   5
   0   2  27 1444.11 299.528   7
   0  -2  27 1575.03 342.438   7
   0  -2  27 1425.69 356.686   5
   0  -2  28 1725.45 318.536   7
   0  -2  28 1546.38 340.090   5
   0   2  28 2166.46 357.603   7
   0   2  29 6981.29 603.900   7
   0  -2  29 8576.05 699.241   5
   0  -2  29 9274.65 707.169   7
   0   2  30 992.733 212.107   5
   0   3   0 226.378 154.713   3
   0   3   0 161.784 127.458   1
   0   3   1 162989. 3178.96   3
   0   3  -1 164562. 3233.00   1
   0   3   1 167257. 3238.13   1
   0   3  -1 161220. 3281.14   3
   0   3   2 233049. 2652.67   2
   0   3  -2 255128. 4170.62   1
   0   3   2 260352. 4111.45   3
   0   3   2 267151. 4197.62   1
   0   3   3 216046. 3770.15   1
   0  -3   3 191150. 2686.49   2
   0   3   3 199479. 2756.33   2
   0   3  -3 212069. 3759.45   1
   0   3   3 210652. 3639.34   3
   0   3  -4 4381.13 501.970   1
   0   3   4 4466.15 390.631   2
   0   3   4 4227.86 470.057   1
   0  -3   4 3745.53 345.301   2
   0   3   4 3913.75 443.193   3
   0  -3   5 67695.9 1775.50   2
   0   3   5 72613.5 2010.60   3
   0   3   5 67711.0 1967.24   1
   0   3   6 99.0518 155.125   3
   0   3   6 69.9245 86.8028   1
   0   3   6-41.8273 79.6688   2
   0  -3   7 57079.0 1945.02   2
   0   3   7 62835.3 2378.35   4
   0   3   7 64868.3 2021.41   3
   0   3   7 59414.5 1839.43   1
   0  -3   8 58343.8 2074.30   2
   0   3   8 65500.5 2331.42   2
   0   3   8 60930.5 2010.29   3
   0   3   8 58805.3 1802.20   1
   0   3   8 64849.2 2486.68   4
   0  -3   9 2802.14 465.987   2
   0   3   9 3695.59 556.390   2
   0   3   9 3345.11 477.754   3
   0   3   9 3078.88 555.322   4
   0   3  10 25103.1 1567.68   2
   0   3  10 23905.3 1591.15   4
   0  -3  10 22963.7 1407.31   2
   0   3  10 20423.7 1203.69   3
   0   3  11 9803.13 1073.74   4
   0  -3  11 8175.46 872.056   2
   0   3  11 6828.98 844.430   2
   0   3  12 2428.35 534.599   2
   0   3  12 3615.65 677.193   4
   0  -3  12 3199.87 563.146   2
   0  -3  13 17682.5 1391.37   2
   0   3  13 16141.4 1401.90   2
   0   3  13 19508.1 1614.63   4
   0   3  14 916.146 349.410   2
   0   3  14 1075.75 422.176   4
   0  -3  14 1083.35 333.251   2
   0   3  15 4757.83 865.189   4
   0   3  15 6551.28 960.623   2
   0  -3  15 6615.26 933.478   2
   0  -3  16 79.0914 136.467   2
   0   3  16 407.350 167.206   2
   0   3  16 532.007 273.287   4
   0   3  17 4221.32 837.735   2
   0  -3  17 3344.73 724.851   2
   0   3  17 4648.18 546.889   7
   0  -3  18 118.903 111.824   7
   0  -3  18 90.4862 116.286  11
   0   3  18 266.374 220.655   2
   0   3  18 0.18096 161.072   7
   0  -3  18 134.405 328.660   2
   0   3  18 101.256 150.843   6
   0   3  19 50459.6 1752.23   6
   0   3  19 54472.6 1907.09   7
   0  -3  19 52137.1 2174.80   7
   0   3  20 33922.1 1537.98   7
   0  -3  20 33248.4 1705.88   7
   0   3  20 32920.2 1419.74   6
   0  -3  21 3337.52 540.327   7
   0   3  21 3435.12 456.671   6
   0   3  21 3637.33 508.003   7
   0  -3  22 19318.2 1363.85   5
   0   3  22 21900.9 1254.12   7
   0  -3  22 21878.1 1361.61   7
   0   3  22 20738.9 1157.24   6
   0  -3  23 261.817 207.727   5
   0   3  23 194.935 131.127   6
   0   3  23 480.549 179.926   7
   0  -3  23 431.994 208.790   7
   0   3  24 2216.70 387.644   6
   0  -3  24 2278.28 474.700   5
   0   3  24 2331.50 424.569   7
   0  -3  24 2385.24 425.381   7
   0  -3  25 25.2413 160.573   7
   0   3  25-47.3474 201.331   6
   0  -3  25 285.557 193.158   5
   0   3  25 51.4403 151.951   7
   0  -3  26 937.957 276.762   5
   0   3  26 1213.12 302.537   7
   0  -3  26 999.380 276.065   7
   0  -3  27 601.174 209.968   5
   0   3  27 361.974 132.064   7
   0  -3  27 669.849 177.559   7
   0   3  28 31.2178 125.639   7
   0  -3  28 246.002 148.306   5
   0   3  29 121.852 89.6150   7
   0   4   0 53809.4 1954.65   3
   0   4   0 50435.6 1890.89   1
   0   4  -1 362406. 5846.17   1
   0   4   1 370669. 6026.32   3
   0   4  -1 377614. 6075.93   3
   0   4   1 363464. 5909.11   1
   0   4   2 1431.71 327.538   1
   0   4  -2 788.421 233.467   1
   0   4   2 1029.94 277.176   3
   0   4   3 431.879 207.787   3
   0   4   3 602.032 200.871   1
   0   4  -3 126.992 150.579   1
   0   4  -4 14387.7 1018.16   1
   0   4   4 14485.4 1029.43   1
   0   4   4 14808.1 1036.40   3
   0   4   5 20032.8 1195.77   3
   0   4   5 18219.8 1154.69   1
   0   4   6 10412.7 871.574   3
   0   4   6 10478.4 874.907   1
   0  -4   6 9320.27 667.571   2
   0   4   6 9722.89 705.570   2
   0   4   7 3533.99 634.998   4
   0  -4   7 2907.47 424.036   2
   0   4   7 3629.54 517.055   1
   0   4   7 3506.21 462.401   2
   0   4   7 3882.98 568.443   3
   0   4   8 138025. 3517.06   3
   0   4   8 123191. 3162.40   2
   0  -4   8 115940. 3037.71   2
   0   4   8 127728. 3197.11   1
   0   4   8 146435. 4210.67   4
   0  -4   9 50402.5 2023.26   2
   0   4   9 54252.0 2160.38   2
   0  -4  10 85.0865 88.0948   2
   0   4  10 434.133 295.674   4
   0   4  10 98.8191 119.808   2
   0   4  10 286.348 188.729   3
   0   4  11 572.711 239.451   2
   0   4  11 611.811 300.516   4
   0  -4  11 437.118 110.846   2
   0   4  12 51.0509 134.011   2
   0  -4  12 24.7991 152.873   2
   0   4  13 3473.87 665.528   2
   0   4  13 5546.05 911.266   4
   0  -4  13 4415.04 719.133   2
   0   4  14 2209.41 580.041   4
   0   4  15 206.183 198.173   4
   0   4  16 1456.95 502.212   4
   0   4  16 2131.72 390.972   7
   0   4  17 7928.33 655.389   6
   0  -4  17 8219.07 888.042   7
   0  -4  17 6793.27 806.168   5
   0   4  17 7525.98 699.603   7
   0   4  18 13462.3 883.785   6
   0  -4  18 12566.7 1102.33   5
   0   4  18 14103.2 965.160   7
   0  -4  18 13700.9 1150.81   7
   0   4  19 6315.80 652.737   7
   0  -4  19 5938.58 738.882   7
   0  -4  19 5007.45 700.074   5
   0   4  19 5724.38 577.031   6
   0   4  20 1852.01 375.772   7
   0   4  20 1667.47 329.216   6
   0  -4  20 1711.21 375.733   7
   0  -4  20 1474.29 371.895   5
   0  -4  21 7286.77 786.969   7
   0  -4  21 6781.95 806.915   5
   0   4  21 7582.93 686.398   6
   0   4  21 8213.88 747.015   7
   0  -4  22 822.077 300.245   5
   0  -4  22 1369.88 359.559   7
   0   4  22 986.619 239.892   6
   0   4  22 1112.83 291.409   7
   0  -4  23-40.0493 100.345   5
   0   4  23 55.5594 99.0850   7
   0  -4  24 2105.77 384.452   7
   0   4  24 2126.12 370.442   7
   0  -4  24 2453.96 462.005   5
   0   4  24 2368.55 381.949   6
   0   4  25 506.126 179.436   7
   0   4  25 295.007 119.341   6
   0  -4  25 579.874 225.090   7
   0  -4  25 541.095 194.182   5
   0   4  26 23.0410 150.653   6
   0   4  26-214.711 169.734   7
   0   4  27 2019.02 332.506   7
   0   4  28 1226.68 231.411   7
   0   5   0 440.931 248.136   1
   0   5  -1 48682.3 2049.74   1
   0   5   1 50816.1 2113.51   1
   0   5   1 50858.3 2165.54   3
   0   5  -2 401977. 6849.71   1
   0   5   2 403503. 6931.97   1
   0   5  -3 1374.09 334.610   4
   0   5   3 2060.68 472.775   1
   0   5   3 2087.64 451.486   3
   0   5  -3 1594.15 396.759   1
   0   5   4 72384.9 2643.38   1
   0   5   4 79877.4 3213.95   4
   0   5   4 78981.3 2776.40   3
   0   5   5 8182.49 867.658   1
   0   5   5 8879.98 925.360   3
   0   5   5 8920.70 1072.86   4
   0   5   6 77695.4 3277.47   4
   0   5   6 72340.8 2654.34   1
   0   5   6 76288.0 2788.85   3
   0   5   7 1042.65 328.875   3
   0   5   7 493.378 227.127   1
   0   5   7 517.672 280.785   4
   0   5   8 10.1788 194.113   3
   0   5   8-214.155 276.487   4
   0   5   8-64.1691 136.221   1
   0   5   9 73.0884 102.575   3
   0   5   9 69.7694 196.846   4
   0   5  10 2179.68 511.886   3
   0   5  10 1963.68 582.130   4
   0   5  11 1326.58 403.079   4
   0   5  12 3103.28 748.953   4
   0   5  13 2307.62 685.936   4
   0   5  14 377.694 266.270   4
   0   5  15 2989.08 749.991   4
   0   5  15 2822.10 448.661  11
   0   5  15 2992.89 392.385   6
   0   5  15 2975.22 472.906   7
   0  -5  15 3323.76 576.847   7
   0   5  16 6916.27 620.160   6
   0  -5  16 7381.31 881.442   7
   0   5  16 6502.88 676.267   7
   0   5  17 20817.2 1212.81   7
   0   5  17 20348.8 1085.50   6
   0  -5  17 22963.4 1583.17   7
   0  -5  18 2143.88 475.793   7
   0   5  18 1992.72 359.773   6
   0   5  18 1699.43 385.710   7
   0   5  19 198.538 230.614   7
   0   5  19 160.793 187.579   6
   0  -5  19 83.7917 181.568   7
   0   5  20 18666.7 1056.30   6
   0  -5  20 19345.2 1362.09   7
   0   5  20 18869.8 1111.19   7
   0  -5  21 311.975 147.219   7
   0   5  21 593.174 229.217   7
   0   5  21 599.937 158.974   6
   0   5  22 553.846 208.878   7
   0   5  22 68.3280 132.407   6
   0   5  23 1645.72 301.495   6
   0   5  23 1974.21 354.282   7
   0   5  24 1347.85 308.348   7
   0   5  24 1588.72 301.274   6
   0   5  25 1121.18 243.562   6
   0   5  25 1091.97 236.999   7
   0   5  26 91.5839 122.941   6
   0   5  26 307.575 110.163   7
   0   5  27 139.579 70.3510   7
   0   6   0 1528.22 418.276   1
   0   6   0 2015.53 549.748   4
   0   6   1 49953.6 2720.94   4
   0   6  -1 51425.5 2364.35   1
   0   6   1 52233.6 2401.60   1
   0   6  -2 1020.47 391.012   4
   0   6   2 529.872 247.418   1
   0   6   2 275.389 230.284   4
   0   6   3 8717.27 1010.84   3
   0   6   3 7223.96 906.566   1
   0   6   3 7969.52 1110.76   4
   0   6   4 34890.2 2353.65   4
   0   6   4 33959.6 1983.87   3
   0   6   4 28821.1 1817.11   1
   0   6   5 98518.5 3517.48   3
   0   6   5 107324. 4243.58   4
   0   6   6 1935.73 606.316   4
   0   6   6 1235.21 464.725   3
   0   6   6 844.210 397.836   1
   0   6   7 2287.82 516.973   1
   0   6   7 3853.55 721.241   3
   0   6   7 4709.03 880.942   4
   0   6   8 1155.43 539.580   4
   0   6   8 802.701 391.235   3
   0   6   9 453.737 429.046   4
   0   6   9 162.087 245.825   3
   0   6  10 5676.00 1028.93   4
   0   6  11 17995.3 1868.70   4
   0   6  12 17776.7 1896.29   4
   0   6  13 7699.17 692.917  11
   0   6  13 5987.82 570.418   6
   0   6  14 9069.87 781.735  11
   0   6  14 9045.11 791.944   7
   0   6  14 7391.16 638.860   6
   0   6  15 1426.71 320.181  11
   0   6  15 1380.66 296.429   7
   0   6  15 1246.82 288.271   6
   0   6  16-61.1390 236.372   7
   0   6  16-47.4451 130.279   6
   0   6  16-67.5438 188.574  11
   0   6  17 1210.67 264.128   6
   0   6  17 1242.17 299.821   7
   0   6  18 21471.5 1212.06   9
   0   6  18 22869.3 1253.05   7
   0   6  18 23216.4 1177.33   6
   0   6  19 10705.5 839.937   7
   0   6  19 8240.51 698.727   6
   0   6  20 2948.51 424.301   6
   0   6  20 2702.85 427.298   7
   0   6  21 5725.38 591.667   7
   0   6  21 5704.28 559.159   6
   0   6  22 2916.69 413.551   7
   0   6  22 3042.85 430.477   6
   0   6  23 992.676 250.381   6
   0   6  23 1284.08 278.929   7
   0   6  24 2046.15 328.277   6
   0   6  24 1817.82 305.814   7
   0   6  25 2291.59 342.168   7
   0   6  25 1802.97 288.791   6
   0   6  26 887.217 201.063   7
   0   7   0 297.200 341.038   4
   0   7   1 4462.18 911.068   4
   0   7   2 2323.25 706.860   4
   0   7   3 675.785 499.950   4
   0   7   4 1535.03 499.044   4
   0   7   5 16556.7 1821.49   4
   0   7   6 12860.0 1635.93   4
   0   7   7 44295.6 3047.49   4
   0   7   8 7889.61 1297.47   4
   0   7   9 18994.5 2026.65   4
   0   7  10 7099.48 609.164   6
   0   7  10 8998.47 715.697  11
   0   7  11 1466.28 309.557  11
   0   7  11 1091.99 244.076   6
   0   7  12 21187.2 1100.09   6
   0   7  12 17481.0 1037.31  11
   0   7  13 679.855 234.024  11
   0   7  13 591.777 193.368   6
   0   7  14 747.932 229.506   7
   0   7  14 516.732 157.969  11
   0   7  14 732.622 184.185   6
   0   7  15 249.489 137.799   6
   0   7  15 471.117 153.827   7
   0   7  15 309.491 107.883  11
   0   7  16 9124.24 788.501  11
   0   7  16 9560.74 740.532   6
   0   7  16 9371.12 804.303   7
   0   7  17-206.200 204.353   7
   0   7  17 381.138 192.559   6
   0   7  18 15401.7 1000.69   9
   0   7  18 16922.7 1053.55   7
   0   7  19 6399.21 614.418   9
   0   7  19 7637.43 673.993   7
   0   7  19 7182.77 632.190   6
   0   7  20 924.756 254.554   7
   0   7  20 1159.73 267.499   6
   0   7  21 10587.1 752.138   7
   0   7  21 10360.3 738.791   6
   0   7  22 3072.56 393.269   7
   0   7  22 3390.10 422.826   6
   0   7  23 2044.30 326.565   7
   0   7  23 1900.06 312.918   6
   0   7  24 2529.38 329.844   7
   0   7  24 2904.43 345.501   6
   0   7  25 92.6775 86.5372   7
   0   8   0 11203.3 837.155  11
   0   8   1 840.933 222.460  11
   0   8  -1 1104.83 245.612  11
   0   8  -2 1015.50 240.831  11
   0   8   2 946.804 232.105  11
   0   8  -3 4665.12 547.967  11
   0   8   3 4966.95 547.226  11
   0   8   3 5452.38 1155.04   4
   0   8   4 5714.21 578.288  11
   0   8   4 5913.99 1183.99   4
   0   8  -4 5979.51 637.647  11
   0   8   5 285.688 148.637  11
   0   8  -5 254.451 117.081  11
   0   8   6 267.022 183.057  11
   0   8   7 9632.71 755.004  11
   0   8   8 16879.4 997.233  11
   0   8   9 1388.67 282.804  11
   0   8  10 8227.16 700.281  11
   0   8  11 6429.95 623.757  11
   0   8  12 375.549 181.971   6
   0   8  12 296.016 173.858  11
   0   8  13 45322.2 1625.36   6
   0   8  13 37816.7 1557.59  11
   0   8  14 473.371 202.210   6
   0   8  14 448.925 157.851   7
   0   8  14 229.609 183.570  11
   0   8  15 5245.38 536.800   6
   0   8  15 5096.30 570.843  11
   0   8  15 5342.82 607.521   7
   0   8  16 680.584 164.897   6
   0   8  16 608.544 182.553   7
   0   8  17 10387.9 810.186   7
   0   8  17 10279.4 727.708   6
   0   8  18 12166.8 791.785   6
   0   8  18 11191.6 800.153   9
   0   8  18 13257.7 873.121   7
   0   8  19 249.593 158.346   9
   0   8  19 392.288 219.881   7
   0   8  19 413.968 208.893   6
   0   8  20 8792.19 635.160   6
   0   8  20 7674.59 611.956   7
   0   8  21 1301.35 263.328   7
   0   8  21 1034.29 211.629   6
   0   8 -22 85.2035 80.6431  11
   0   8  22-8.88160 88.7148   6
   0   8  22-20.1230 77.3515   7
   0   8  23-27.2212 66.3860   7
   0   9   0-126.012 117.626  11
   0   9   1 1725.13 337.862  11
   0   9  -1 1811.06 340.300  11
   0   9  -2 34777.5 1561.79  11
   0   9   2 33715.9 1470.84  11
   0   9  -3 5247.66 625.091  11
   0   9   3 5177.33 565.782  11
   0   9  -4 14626.8 1020.30  11
   0   9   4 13571.8 905.393  11
   0   9  -5 2036.63 390.360  11
   0   9   5 2475.87 390.149  11
   0   9   6 542.510 208.245  11
   0   9  -6 596.223 217.492  11
   0   9   7 1432.03 297.500  11
   0   9  -7 1331.73 320.047  11
   0   9  -8 8694.88 821.571  11
   0   9   8 6997.49 636.211  11
   0   9  -9 18215.6 1208.33  11
   0   9   9 16393.2 975.318  11
   0   9  10 1168.43 288.538  11
   0   9 -10 934.478 339.330  11
   0   9  11 26621.9 1236.80  11
   0   9 -11 32649.2 1677.15  11
   0   9  12 208.132 142.217  11
   0   9 -12 535.731 313.193  11
   0   9  13 8250.84 685.868  11
   0   9  14 111.113 149.522  11
   0   9  14-150.946 181.831   7
   0   9 -15 33.0112 164.760  11
   0   9  15-141.479 159.643   7
   0   9  16 737.508 212.297   7
   0   9 -16 1640.93 364.616  11
   0   9  17 322.272 128.472   7
   0   9 -17 1066.89 291.588  11
   0   9 -18 226.183 185.112  11
   0   9  18-109.207 132.496   9
   0   9  18 212.578 133.566   7
   0   9  19 3724.61 409.543   7
   0   9 -19 3373.99 478.930  11
   0   9  19 3819.90 387.812   9
   0   9 -20-24.1134 129.836  11
   0   9  20 198.084 106.184   7
   0   9 -21-65.6966 102.310  11
   0   9  21 156.960 94.4315   7
   0  10   0 256.206 153.886  11
   0  10  -1 939.184 279.020  11
   0  10   1 698.867 214.413  11
   0  10   2 114.185 138.562  11
   0  10  -2 98.2498 135.602  11
   0  10   3 1788.09 344.952  11
   0  10  -3 2725.93 428.867  11
   0  10   4 277.403 150.716  11
   0  10  -4 229.619 181.117  11
   0  10  -5-19.2335 135.201  11
   0  10   5-94.9926 103.276  11
   0  10   6-19.8867 120.244  11
   0  10  -6-110.887 168.143  11
   0  10   7 887.498 210.922  11
   0  10  -7 1260.18 306.394  11
   0  10  -8 247.361 198.655  11
   0  10   8 72.6627 98.3688  11
   0  10  -9 3076.01 476.473  11
   0  10   9 2780.05 374.860  11
   0  10 -10 643.829 211.669  11
   0  10  10 556.006 176.722  11
   0  10  11 73.9776 70.9564  11
   0  10 -11 202.236 137.823  11
   0  10 -12 6643.42 696.272  11
   0  10  12 3670.49 429.028  11
   0  10  13 1818.31 317.312   7
   0  10  13 1218.47 246.619  11
   0  10 -14 7094.26 704.033  11
   0  10  14 4686.34 514.856   7
   0  10  15 2246.21 339.978   7
   0  10 -15 2869.40 455.612  11
   0  10  16 240.464 102.402   9
   0  10 -16 443.689 168.408  11
   0  10  16 225.763 103.264   7
   0  10 -17 623.968 196.685  11
   0  10  17 410.770 123.076   9
   0  10  17 398.005 133.649   7
   0  10  18 142.316 91.5822   9
   0  10 -18-7.89496 138.135  11
   0  10  18 35.0006 92.9475   7
   0  11   0-2.03239 112.218  11
   0  11   1 4072.19 475.250  11
   0  11  -1 3335.59 418.002  11
   0  11  -2 29.3037 91.6648  11
   0  11   2-26.4363 82.6808  11
   0  11   3 3343.96 407.209  11
   0  11  -3 3555.84 436.240  11
   0  11  -4 1159.00 286.877  11
   0  11   4 770.531 164.917  11
   0  11   5 491.819 146.672  11
   0  11  -5 945.352 267.740  11
   0  11  -6 7367.12 662.788  11
   0  11   6 6811.16 558.412  11
   0  11  -7 611.577 252.242  11
   0  11   7 668.844 197.031  11
   0  11   8 3230.61 381.510  11
   0  11  -8 3597.18 465.036  11
   0  11  -9 208.792 189.919  11
   0  11   9 163.565 128.330  11
   0  11 -10 636.738 169.914  11
   0  11  10 477.610 159.174  11
   0  11 -11 43.0216 109.199  11
   0  11  11 268.781 144.833   7
   0  11  11 113.549 75.8730  11
   0  11  12-30.2761 110.384   7
   0  11 -12 201.743 142.075  11
   0  11 -13 875.519 230.697  11
   0  11  13 304.720 115.815   7
   0  11  14-40.3129 74.7163   7
   0  11 -14 93.7653 81.0929  11
   0  11 -15 57.6447 81.1878  11
   0  11  15-188.564 90.5935   9
   0  11  15 52.9918 83.0492   7
   0  12   0 681.516 168.874  11
   0  12  -1 115.169 117.470  11
   0  12   1-72.0560 86.9497  11
   0  12  -2 154.939 79.2545  11
   0  12   2-11.8017 60.1152  11
   0  12   3 249.261 93.1993  11
   0  12  -3 147.515 67.9389  11
   0  12  -4 232.245 97.2847  11
   0  12   4 239.042 117.495  11
   0  12  -5 879.142 203.488  11
   0  12   5 1221.17 217.664  11
   0  12   6 1121.52 201.269  11
   0  12  -6 1078.72 216.027  11
   0  12   7-39.3238 52.1394  11
   0  12  -7 32.2952 80.4411  11
   0  12  -8 97.9358 79.4596  11
   0  12   8 153.729 53.2418  11
   0  12   9 479.797 124.277  11
   0  12   9 745.246 172.876   7
   0  12  -9 546.870 154.814  11
   0  12 -10 233.062 104.869  11
   0  12  10 68.1850 65.2381   7
   0  12 -11 335.814 130.455  11
   1   0   0 274.851 70.1461   4
   1   0   1 19484.2 620.783   4
   1   0   2 88112.3 1578.91   4
   1   0   2 90719.8 1853.99   2
  -1   0  -2 87119.9 1038.56   3
   1   0   3 144414. 2530.77   2
  -1   0  -3 144614. 1681.38   1
  -1   0  -4 977501. 8793.17   1
   1   0   4 920486. 9794.45   4
   1   0   5 98710.9 2235.36   2
   1   0   5 92519.7 1942.91   4
   1   0   6 276158. 4107.50   4
   1   0   6 289359. 4561.33   2
   1   0   7 415554. 5899.89   2
   1   0   7 434633. 5448.15   4
   1   0   8 6634.70 262.940   3
   1   0   8 7839.74 726.349   2
   1   0   8 7366.71 597.162   4
   1   0   9 38703.1 1728.29   2
   1   0   9 40909.3 1517.65   4
   1   0  10 125720. 3394.99   2
  -1   0  10 126952. 2798.01   4
   1   0  10 129392. 2982.15   4
  -1   0  11 2872.53 413.240   4
   1   0  11 3198.33 451.507   4
   1   0  11 2694.59 485.963   2
  -1   0  12 43600.1 2174.53   2
   1   0  12 44416.3 1880.53   4
   1   0  12 39477.1 1980.34   2
  -1   0  12 43256.8 1614.01   3
   1   0  13 34913.8 1935.37   2
  -1   0  13 39562.5 1594.48   3
  -1   0  13 38545.5 2100.25   2
  -1   0  14 142.168 191.825   2
   1   0  14 82.6124 100.816   2
  -1   0  15 216.615 195.021   2
   1   0  15 181.202 197.472   2
   1   0  16 6688.51 944.575   2
  -1   0  16 7830.98 1079.75   2
   1   0  17-101.792 147.543   2
  -1   0  17-36.9104 237.386   2
  -1   0  18 4802.96 885.893   2
   1   0  18 4179.14 832.772   2
  -1   0  19 1850.94 327.964   7
  -1   0  19 1686.38 322.992   6
   1   0  19 2255.05 393.977   7
   1   0  19 2228.70 368.546   6
  -1   0  19 1989.61 355.113  11
  -1   0  20-386.353 261.861   6
   1   0  20-71.0515 167.046   6
  -1   0  20 111.804 102.649  11
  -1   0  20-21.5340 176.348   7
   1   0  20-173.249 171.363   7
  -1   0  21 459.478 220.954   7
   1   0  21 252.265 139.890   7
   1   0  21 156.621 126.654   6
  -1   0  21 549.947 212.427  11
  -1   0  22 784.006 257.397  11
   1   0  22 615.201 172.520   6
  -1   0  22 1367.61 321.625   7
   1   0  22 951.712 270.183   7
  -1   0  23 5106.65 628.120   7
   1   0  23 6772.88 757.676   7
   1   0  23 5591.38 643.216   6
  -1   0  23 4660.60 608.374  11
  -1   0  24 6502.61 722.276   7
   1   0  24 7621.62 828.399   7
  -1   0  24 5137.29 658.544  11
   1   0  25 2574.46 478.612   7
  -1   0  25 1933.53 388.676  11
  -1   0  25 2017.65 395.475   7
  -1   0  26-138.340 176.266  11
   1   0  26-153.038 185.138   7
  -1   0  26 19.2099 119.712   7
  -1   0  27 2554.98 425.112   7
   1   0  27 4045.49 540.229   7
   1   0  28 3031.72 462.873   5
   1   0  28 2514.37 408.953   7
  -1   0  28 2872.03 448.843   7
   1   0  29 3451.73 438.197   7
  -1   0  29 3561.27 464.926   5
  -1   0  29 2645.15 383.496   7
   1   0  29 3342.94 451.633   5
   1   0  30 3264.53 377.624   7
   1   0  30 3092.68 387.617   5
   1  -1  30 474.644 171.526   5
   1  -1  30 484.725 178.343   7
   1  -1  29 334.830 179.539   5
   1  -1  29-112.485 110.532   7
  -1   1  29 191.177 111.997   7
   1  -1  28 2683.98 438.712   5
  -1   1  28 2209.74 380.832   7
   1  -1  28 2202.45 382.769   7
   1  -1  27 1376.18 330.646   5
  -1   1  27 1181.91 298.505   7
   1  -1  27 1857.96 369.479   7
  -1   1  26 6515.51 669.631  11
  -1   1  26 7462.54 732.542   7
   1  -1  26 7351.64 739.331   7
   1  -1  26 7204.18 775.946   5
  -1   1  25 3761.34 525.318   7
  -1   1  25 3432.44 495.671  11
   1  -1  25 4051.97 564.544   7
  -1   1  24 587.579 233.085   7
  -1   1  24 59.0109 136.087  11
   1  -1  24 601.110 238.920   7
   1  -1  23 13011.8 1038.93   7
  -1   1  23 11258.7 938.581   7
  -1   1  22 1039.93 252.967   6
  -1   1  22 974.141 242.427   7
   1  -1  22 1552.33 380.562   7
  -1   1  22 1609.33 361.839  11
   1  -1  21 25812.8 1464.22   7
  -1   1  21 21966.7 1246.43   6
  -1   1  21 21962.4 1272.48   7
  -1   1  21 25237.0 1417.89  11
  -1   1  20 16713.1 1083.45   7
   1  -1  20 19817.7 1261.60   7
  -1   1  20 18323.4 1192.35  11
   1  -1  20 17663.0 1160.60   6
  -1   1  20 16333.6 1059.74   6
  -1   1  19 46602.0 1775.04   6
   1  -1  19 49845.5 1984.49   7
  -1   1  19 45447.9 1759.31   7
  -1   1  19 51004.8 1992.92  11
   1  -1  19 51189.8 1963.06   6
   1  -1  18 15133.9 1612.56   2
  -1   1  18 13859.6 1525.23   2
   1  -1  18 17164.2 1117.16   7
   1  -1  17 1274.15 430.934   2
  -1   1  17 1142.61 447.650   2
   1  -1  16 11363.2 1269.88   2
  -1   1  16 13259.2 1424.51   2
  -1   1  15 1608.97 481.504   2
   1  -1  15 237.788 96.6525   2
   1  -1  14-47.4601 210.615   2
  -1   1  14-16.9472 174.986   2
  -1   1  13 32042.9 1435.51   3
  -1   1  13 33230.6 2001.71   2
   1  -1  13 30864.4 1844.41   2
   1  -1  12 56023.3 2393.88   2
  -1   1  12 59667.4 2570.34   2
  -1   1  12 55725.3 2246.00   4
  -1   1  12 52215.1 1769.53   3
  -1   1  11 62889.8 2631.82   2
   1  -1  11 57360.3 2315.16   2
  -1   1  11 54916.1 2135.80   4
  -1   1  11 56823.5 1769.49   3
   1  -1  10 63250.9 1953.48   4
   1  -1  10 84856.4 2706.41   2
  -1   1  10 91054.3 2175.22   3
  -1   1  10 69535.0 1676.12   1
  -1   1   9 35075.8 1115.44   1
  -1   1   9 39802.5 1352.68   3
   1  -1   9 37334.7 1691.17   2
   1  -1   9 35633.5 1349.01   4
   1  -1   8 100266. 2233.98   4
  -1   1   8 98657.6 1947.07   1
   1  -1   8 100203. 2720.00   2
  -1   1   8 100934. 2219.74   3
  -1   1   7 52404.7 1336.50   1
  -1   1   7 51413.0 1478.57   3
   1  -1   7 53470.1 1448.07   4
  -1   1   6 131479. 2478.45   3
  -1   1   6 128054. 2258.96   1
  -1   1   5 150134. 2553.43   3
   1  -1   5 154443. 2433.30   4
   1  -1   4 157769. 2421.34   4
  -1   1   4 153093. 2441.44   3
  -1   1   3 308701. 3816.69   3
   1  -1   3 310293. 3878.71   4
   1   1  -2 182137. 2333.60   4
  -1   1   2 177864. 2476.79   1
  -1   1   2 186370. 2528.54   3
  -1   1   1 245040. 2932.55   1
  -1   1   1 253739. 2982.75   3
  -1   1   0 559938. 5645.83   3
  -1   1   0 531700. 5591.12   1
  -1   1  -1 269951. 3104.03   1
   1   1   1 258383. 3430.99   4
   1   1   2 159127. 2725.68   2
  -1   1  -2 163365. 2391.02   3
  -1   1  -2 160006. 2360.79   1
   1   1   3 347606. 4396.68   2
   1   1   3 327419. 4367.12   4
   1   1   4 170551. 2985.97   2
   1   1   4 157044. 2905.15   4
   1   1   5 154696. 2968.58   4
   1   1   5 131106. 1761.66   3
  -1   1  -5 136549. 2343.26   1
   1   1   5 150213. 2937.96   2
   1   1   6 127868. 2909.14   2
   1   1   6 131086. 1785.95   3
  -1  -1   7 48081.5 950.246   4
   1   1   7 49669.8 942.895   3
   1   1   8 104739. 2621.44   4
   1   1   8 90539.5 1457.15   3
  -1  -1   8 95245.1 1539.35   4
   1   1   8 103827. 2819.46   2
   1   1   9 38560.1 1635.41   4
   1   1   9 38501.2 1758.39   2
   1   1  10 87202.0 2862.38   2
   1   1  10 95163.8 2757.87   4
  -1  -1  11 62557.3 2578.64   2
   1   1  11 58493.8 2175.61   4
   1   1  11 56236.1 2365.23   2
   1   1  12 55306.5 2442.84   2
  -1  -1  12 57882.5 2509.87   2
   1   1  12 61575.2 2330.11   4
   1   1  13 34245.4 1826.15   4
   1   1  13 31430.1 1892.21   2
  -1  -1  13 34716.1 2017.89   2
  -1  -1  14-27.2922 152.843   2
   1   1  14 76.6941 90.2779   4
   1   1  14 227.242 155.481   2
  -1  -1  15 359.969 243.608   2
   1   1  15 509.274 289.196   2
  -1  -1  16 12462.5 1370.97   2
   1   1  16 11381.5 1299.01   2
   1   1  17 1625.25 546.331   2
  -1  -1  17 1473.35 483.590   2
   1   1  18 13872.0 1544.00   2
   1   1  18 19035.3 1105.10   7
  -1  -1  18 14697.9 1594.30   2
   1   1  19 51665.5 1935.99   7
  -1  -1  19 49217.7 2002.22  11
   1   1  19 51405.5 1808.56   6
  -1  -1  19 44676.4 1876.57   7
   1   1  20 18951.1 1110.98   6
  -1  -1  20 17384.4 1202.17  11
  -1  -1  20 16585.8 1134.68   7
   1   1  21 26464.6 1420.46   7
  -1  -1  21 22375.9 1342.82   7
  -1  -1  21 23387.2 1405.69  11
   1   1  21 25574.4 1323.03   6
  -1  -1  22 1704.54 382.857   7
   1   1  22 1484.51 403.378   7
  -1  -1  22 919.804 270.897  11
   1   1  22 1300.35 344.559   6
   1   1  23 12197.8 1004.63   7
  -1  -1  23 10593.5 934.905   7
  -1  -1  23 11568.0 990.283  11
   1   1  23 11927.0 933.718   6
  -1  -1  24 639.930 263.239  11
   1   1  24 395.294 219.037   7
   1   1  24 56.8881 186.823   6
  -1  -1  24 385.741 180.471   7
  -1  -1  25 3673.92 553.436   7
   1   1  25 4038.79 558.851   7
  -1  -1  25 3020.25 490.223  11
   1   1  26 8189.63 778.354   7
  -1  -1  26 7408.27 743.395   7
  -1  -1  27 1072.10 275.752   7
   1   1  27 1850.30 361.814   7
  -1  -1  28 2076.13 361.561   7
  -1  -1  28 1999.15 394.243   5
   1   1  28 2515.10 391.520   7
   1   1  29 323.472 161.297   7
  -1  -1  29 203.378 142.668   7
   1   1  29 197.503 120.095   5
  -1  -1  29 33.1135 75.9775   5
   1   1  30 460.301 139.316   7
   1   1  30 353.326 138.369   5
   1  -2  29 184.657 113.195   7
  -1   2  29 117.778 137.350   7
   1  -2  29-86.8213 111.548   5
  -1   2  28 418.682 112.974   7
   1  -2  28 682.181 225.827   7
   1  -2  28 402.118 154.932   5
  -1   2  27 1916.05 363.426   7
   1  -2  27 2197.14 415.567   5
   1  -2  27 2880.07 442.637   7
   1  -2  26 330.371 167.298   5
   1  -2  26 445.327 114.770   7
  -1   2  25 7256.77 706.417  11
   1  -2  25 8480.76 881.990   5
  -1   2  25 8363.06 765.282   7
   1  -2  25 7800.71 795.042   7
  -1   2  24 4278.42 567.185  11
   1  -2  24 4678.14 660.159   5
  -1   2  24 3681.98 512.590   7
   1  -2  24 5002.15 646.815   7
  -1   2  23-319.935 273.810   6
   1  -2  23-78.9067 184.607   7
  -1   2  23 68.7090 121.889  11
  -1   2  23 160.867 143.027   7
  -1   2  22 4185.08 535.050   7
   1  -2  22 3406.34 515.910   7
  -1   2  22 3750.98 522.693   6
  -1   2  22 2185.16 429.824  11
  -1   2  21 417.422 170.098   6
  -1   2  21 285.891 163.553   7
  -1   2  21 336.600 182.944  11
   1  -2  21 579.155 268.999   7
  -1   2  20 159.014 202.140   6
   1  -2  20 518.488 222.424   7
  -1   2  20 543.919 263.917  11
  -1   2  20 220.625 143.815   7
   1  -2  19 9127.21 858.687   7
  -1   2  19 8277.11 786.943  11
  -1   2  19 8119.93 724.577   7
  -1   2  19 7514.47 687.375   6
  -1   2  18 4077.81 488.962   7
  -1   2  18 4609.16 510.130   6
   1  -2  18 4275.66 587.120   7
  -1   2  18 4211.40 554.639  11
  -1   2  18 3047.51 714.503   2
   1  -2  18 4075.57 849.413   2
  -1   2  17 23624.6 1954.69   2
   1  -2  17 23207.9 1969.65   2
  -1   2  16 36763.7 2398.13   2
   1  -2  16 33966.6 2338.57   2
   1  -2  15 24026.8 1865.73   2
  -1   2  15 27169.5 2020.69   2
  -1   2  14 7702.42 1070.64   2
  -1   2  14 6562.33 909.917   4
   1  -2  14 6862.89 933.064   2
  -1   2  13 11242.4 1218.83   2
   1  -2  13 10362.4 1079.19   2
  -1   2  12 31321.9 1825.69   4
  -1   2  12 34298.4 2024.25   2
  -1   2  12 30195.6 1433.99   3
   1  -2  12 30545.4 1801.28   2
  -1   2  11 36376.5 1534.44   3
   1  -2  11 35950.0 1888.03   2
  -1   2  11 38750.2 1958.33   4
  -1   2  10 66294.8 1892.69   1
   1  -2  10 74679.9 2611.96   2
  -1   2  10 72386.6 2153.51   3
  -1   2   9 30938.3 1202.62   1
  -1   2   9 26923.8 1234.23   3
   1  -2   9 27055.8 1467.77   2
   1  -2   8 91383.1 2646.28   2
  -1   2   8 94871.2 2185.29   1
  -1   2   8 86655.1 2243.55   3
  -1   2   7 136095. 2641.24   1
  -1   2   7 133501. 2762.24   3
   1  -2   7 142807. 3192.81   2
  -1   2   6 99690.1 2211.41   3
  -1   2   6 92718.1 2087.99   1
  -1   2   5 86155.4 1942.47   3
  -1   2   5 87565.5 1963.48   1
   1  -2   5 92726.3 2248.17   2
  -1   2   4 89744.0 1944.33   3
  -1   2   4 95007.4 2021.67   1
   1   2  -4 95657.4 1340.21   4
   1  -2   4 91554.4 2093.60   2
   1  -2   3 180140. 3065.00   2
  -1   2   3 184703. 3008.24   1
  -1   2   2 298450. 4028.57   3
  -1   2   2 305187. 4053.25   1
  -1   2   1 343705. 4443.31   1
  -1   2   1 344952. 4499.92   3
   1   2   0 464129. 5947.99   4
  -1   2   0 474210. 5684.43   3
  -1   2  -1 354884. 4679.66   1
  -1   2  -1 375556. 4857.31   3
  -1   2  -2 325586. 4396.78   1
  -1   2  -2 337795. 4574.18   3
   1   2   3 176733. 3485.13   4
  -1   2  -3 172498. 3070.11   1
   1   2   4 88211.0 1869.63   3
  -1   2  -4 94299.2 2226.27   1
   1   2   4 92548.9 2188.92   2
   1   2   5 84122.2 1799.63   3
  -1   2  -5 85596.7 2184.92   1
   1   2   6 93031.1 2551.99   2
   1   2   6 95268.8 1970.31   3
  -1   2  -6 95861.9 2363.07   1
   1   2   7 148050. 3476.16   4
   1   2   7 147670. 3390.28   2
  -1   2  -7 157448. 2984.72   1
   1   2   8 96819.1 2835.83   4
   1   2   8 101173. 2882.96   2
   1   2   9 32113.6 1657.51   4
   1   2   9 29136.7 1587.16   2
   1   2  10 77817.5 2793.24   2
   1   2  10 86520.1 2897.02   4
   1   2  11 38182.0 2022.44   2
   1   2  11 38947.1 1928.81   4
  -1  -2  11 39316.1 1999.77   2
   1   2  12 31628.9 1907.95   2
   1   2  12 31373.5 1780.56   4
  -1  -2  12 34510.7 1957.03   2
  -1  -2  13 11298.1 1167.31   2
   1   2  13 11509.9 1180.04   2
   1   2  13 12020.3 1159.65   4
  -1  -2  14 8225.04 1073.18   2
   1   2  14 6485.94 931.646   2
  -1  -2  15 27950.2 2030.75   2
   1   2  15 25904.4 1973.11   2
  -1  -2  16 33983.6 2306.98   2
   1   2  16 33546.1 2355.15   2
  -1  -2  17 25432.4 2038.65   2
   1   2  17 22032.8 1964.66   2
  -1  -2  18 4221.54 588.148   7
   1   2  18 3343.00 809.203   2
   1   2  18 4835.40 570.765   7
  -1  -2  18 4628.04 906.112   2
  -1  -2  18 3728.30 526.828  11
   1   2  18 3948.40 478.417   6
   1   2  19 9232.93 787.686   7
  -1  -2  19 7815.16 793.621   7
   1   2  19 8948.26 726.092   6
  -1  -2  19 8029.10 806.759  11
  -1  -2  20 974.479 305.788   7
   1   2  20 828.659 244.877   6
  -1  -2  20 787.442 256.930  11
   1   2  20 783.038 257.432   7
  -1  -2  21 411.507 227.657  11
   1   2  21 335.733 123.486   6
  -1  -2  21 391.974 177.752   7
   1   2  21 401.051 277.455   7
  -1  -2  22 3580.09 563.301  11
   1   2  22 3838.05 506.916   6
   1   2  22 4313.12 567.495   7
  -1  -2  22 3762.72 550.259   7
  -1  -2  23 281.511 152.079  11
  -1  -2  23-77.4145 168.493   7
   1   2  23-135.998 215.894   7
   1   2  23-173.437 156.376   6
  -1  -2  24 5063.36 663.872  11
   1   2  24 4944.52 570.807   6
  -1  -2  24 4411.89 595.709   7
   1   2  24 5055.21 611.523   7
   1   2  25 8880.15 799.030   7
  -1  -2  25 7693.54 773.256   7
   1   2  25 7491.11 716.162   6
  -1  -2  26 600.824 205.549   7
  -1  -2  26 508.377 200.642   5
   1   2  26 656.616 237.491   7
  -1  -2  27 1711.74 357.506   7
  -1  -2  27 1787.21 381.290   5
   1   2  27 2631.38 402.448   7
   1   2  28 455.035 164.021   7
  -1  -2  28 334.743 157.255   7
  -1  -2  28 543.177 183.199   5
   1   2  29 39.5523 93.4863   5
   1   2  29 404.689 184.257   7
  -1   3  28 3174.12 408.781   7
   1  -3  28 2913.25 443.074   5
  -1   3  27 652.473 185.627   7
   1  -3  27 510.794 210.946   5
   1  -3  27 538.290 199.787   7
   1  -3  26 1718.60 381.167   5
   1  -3  26 2186.29 405.740   7
  -1   3  26 2077.41 347.539   7
   1  -3  25 1166.33 298.424   7
  -1   3  25 980.748 280.915   7
  -1   3  25 844.990 197.346  11
   1  -3  25 717.438 286.197   5
  -1   3  24 1159.09 239.267   6
   1  -3  24 1299.79 339.874   5
   1  -3  24 1091.62 283.390   7
  -1   3  24 1197.24 259.646   7
  -1   3  24 1336.83 299.134  11
   1  -3  23 526.464 164.975   7
   1  -3  23 119.333 158.965   5
  -1   3  23 419.067 221.063  11
  -1   3  23 164.127 113.676   7
  -1   3  23 330.630 128.506   6
  -1   3  22 18752.0 1140.64   6
  -1   3  22 18938.1 1142.85   7
   1  -3  22 18777.8 1361.80   5
   1  -3  22 18436.8 1290.69   7
  -1   3  21 4621.24 556.686   7
  -1   3  21 3198.88 490.602  11
   1  -3  21 4951.98 699.264   5
   1  -3  21 5225.88 676.278   7
  -1   3  21 4320.19 514.209   6
  -1   3  20 11248.5 854.583   7
   1  -3  20 13740.0 1109.89   7
  -1   3  20 10797.6 902.248  11
  -1   3  20 11897.4 846.885   6
  -1   3  19 4131.28 499.076   6
   1  -3  19 4786.17 643.233   7
  -1   3  19 4458.48 579.006  11
  -1   3  19 4087.68 512.530   7
  -1   3  18 950.449 270.646   6
  -1   3  18 978.110 251.454  11
   1  -3  18 845.953 203.254   7
  -1   3  18 933.544 242.946   7
   1  -3  17 8474.56 853.431   7
  -1   3  17 7189.89 646.855   7
  -1   3  17 7174.24 1081.07   2
   1  -3  17 6541.52 1065.89   2
   1  -3  16 44682.5 2719.48   2
  -1   3  16 51868.0 2909.57   2
   1  -3  15 4314.56 810.891   2
  -1   3  15 3262.20 738.641   4
  -1   3  15 5097.61 885.908   2
   1  -3  14 1578.26 470.216   2
  -1   3  14 1821.05 481.379   2
  -1   3  14 1115.75 469.969   4
   1  -3  13 9872.09 1133.29   2
  -1   3  13 9551.01 1151.80   4
  -1   3  13 11881.9 1281.30   2
   1  -3  12 5282.53 811.965   2
  -1   3  12 6796.80 966.692   2
  -1   3  12 7140.28 819.525   3
  -1   3  12 5224.74 832.197   4
  -1   3  11 379.985 184.489   3
  -1   3  11 403.172 269.113   2
   1  -3  11 740.958 318.715   2
  -1   3  10 29482.4 1386.55   1
   1  -3  10 25716.7 1625.72   2
  -1   3  10 28080.2 1530.10   3
  -1   3  10 31596.6 1832.30   2
  -1   3   9 33462.2 1808.06   2
   1  -3   9 28362.3 1596.84   2
  -1   3   9 30686.3 1410.43   1
  -1   3   9 30459.9 1549.52   3
  -1   3   8 22727.8 1195.53   1
  -1   3   8 21418.8 1241.91   3
   1  -3   8 20278.9 1252.92   2
  -1   3   7 49258.1 1759.61   1
  -1   3   7 49906.9 1862.94   3
   1  -3   7 46579.8 1790.81   2
   1  -3   6 24879.6 1190.69   2
  -1   3   6 25236.3 1225.71   1
  -1   3   6 27555.7 1316.20   3
  -1   3   5 32008.4 1355.70   1
   1   3  -5 30960.1 738.371   4
  -1   3   5 32203.8 1359.23   3
  -1   3   4 7960.54 645.008   3
  -1   3   4 8370.27 668.501   1
   1  -3   4 6603.06 555.083   2
   1   3  -4 8966.49 528.209   4
  -1   3   3 32121.0 1310.26   3
  -1   3   3 33704.3 1350.41   1
   1   3  -2 23599.3 1115.58   4
  -1   3   2 25403.4 1144.17   3
  -1   3   1 111522. 2521.98   1
  -1   3   1 107802. 2538.49   3
  -1   3   0 4210.27 474.801   3
   1   3   0 4071.77 520.978   4
  -1   3   0 4476.16 466.856   1
  -1   3  -1 120025. 2644.99   1
  -1   3  -1 112715. 2640.90   3
  -1   3  -2 30033.8 1325.83   3
  -1   3  -2 28183.1 1255.64   1
  -1   3  -3 31943.9 1440.40   3
   1   3   3 33575.7 1636.12   4
  -1   3  -4 7377.93 695.032   3
  -1   3  -4 9150.07 751.707   1
   1   3   4 8267.40 818.562   4
   1   3   4 7633.42 627.543   3
   1   3   5 33623.0 1681.01   4
   1   3   5 29599.7 1272.91   3
   1   3   5 30264.3 1296.29   2
   1   3   6 26075.5 1193.89   3
  -1   3  -6 30096.5 1426.57   1
   1   3   6 28564.0 1556.07   4
   1   3   7 48486.9 1886.11   2
   1   3   7 52834.0 2228.74   4
  -1   3  -7 53177.3 1944.22   1
   1   3   8 22520.8 1356.17   2
   1   3   8 24155.6 1538.93   4
  -1  -3   9 28083.7 1555.60   2
   1   3   9 28152.1 1624.70   2
   1   3   9 31126.3 1784.10   4
   1   3  10 28200.9 1749.80   2
   1   3  10 30756.6 1834.71   4
  -1  -3  10 27673.2 1616.09   2
   1   3  11 185.306 118.950   2
  -1  -3  11 667.199 292.384   2
   1   3  11 380.031 176.569   4
  -1  -3  12 7236.21 935.775   2
   1   3  12 5814.10 852.387   4
   1   3  12 5378.83 841.649   2
   1   3  13 8889.18 1106.70   2
  -1  -3  13 12179.0 1262.56   2
   1   3  13 11229.5 1183.41   4
   1   3  14 1613.32 496.960   4
  -1  -3  14 1548.29 496.070   2
   1   3  14 1259.67 473.127   2
   1   3  15 3443.46 752.923   4
   1   3  15 5374.08 929.387   2
  -1  -3  15 5483.20 908.404   2
  -1  -3  16 56633.6 3000.95   2
   1   3  16 46907.5 2860.47   2
  -1  -3  17 7134.05 1089.81   2
  -1  -3  17 8016.72 837.873   7
   1   3  17 8202.60 736.937   7
   1   3  17 7537.25 628.550   6
   1   3  17 7424.12 1158.69   2
  -1  -3  17 8613.65 834.962  11
  -1  -3  18 1330.36 350.818   7
  -1  -3  18 1395.91 331.891  11
   1   3  18 1003.88 295.225   7
   1   3  18 833.716 264.816   6
  -1  -3  19 4780.97 632.806  11
   1   3  19 5045.18 554.718   6
  -1  -3  19 3899.82 586.786   7
   1   3  19 4402.93 575.290   7
   1   3  20 12692.6 950.864   7
  -1  -3  20 12671.7 1062.94  11
   1   3  20 12371.5 856.137   6
  -1  -3  20 11321.1 994.111   7
   1   3  21 5282.82 620.430   7
  -1  -3  21 5235.72 682.921  11
   1   3  21 4409.29 551.567   6
  -1  -3  21 4051.76 592.730   7
  -1  -3  22 19136.2 1277.72   7
   1   3  22 19989.6 1197.19   7
   1   3  22 20847.3 1149.33   6
   1   3  23 523.624 199.815   7
  -1  -3  23 187.050 124.638   5
  -1  -3  23 596.771 245.401   7
   1   3  23 359.444 137.723   6
  -1  -3  24 1599.85 396.085   5
   1   3  24 885.362 264.700   6
   1   3  24 1423.57 300.974   7
  -1  -3  24 1480.77 330.296   7
   1   3  25 913.042 229.383   7
  -1  -3  25 939.112 275.281   5
   1   3  25 938.248 205.652   6
  -1  -3  25 1254.54 313.625   7
   1   3  26 2023.40 360.251   7
   1   3  26 1579.53 303.019   6
  -1  -3  26 1469.75 293.206   7
   1   3  27 779.512 224.335   7
  -1  -3  27 374.697 146.913   7
   1   3  28 2957.11 389.115   7
   1   3  29 2852.77 349.043   5
   1   3  29 3443.68 383.412   7
  -1   4  28 1505.95 251.431   7
   1  -4  27 855.075 242.682   5
  -1   4  27 1029.51 237.936   7
   1  -4  26 825.468 216.471   5
  -1   4  26 1992.44 356.192   7
   1  -4  25 1856.05 346.834   7
  -1   4  25 1516.98 292.531   7
   1  -4  25 1250.98 331.905   5
  -1   4  24 398.326 183.300  11
   1  -4  24-81.2368 169.191   7
   1  -4  24 517.147 216.754   5
  -1   4  24 61.0666 102.284   7
  -1   4  24 115.000 137.196   6
  -1   4  23 1664.25 359.009  11
   1  -4  23 1301.81 358.889   5
   1  -4  23 2182.49 402.537   7
  -1   4  23 1776.66 340.484   6
  -1   4  23 1568.45 344.488   7
  -1   4  22 9732.85 802.406   7
   1  -4  22 9873.05 935.616   7
   1  -4  22 6987.27 817.930   5
  -1   4  22 6883.55 691.514  11
  -1   4  22 9623.40 785.466   6
  -1   4  21 407.268 136.191  11
  -1   4  21 515.302 198.967   7
   1  -4  21 975.574 331.476   5
   1  -4  21 687.122 148.974   7
  -1   4  21 945.688 234.044   6
   1  -4  20 19680.4 1345.02   7
   1  -4  20 18030.0 1340.34   5
  -1   4  20 18176.4 1065.82   6
  -1   4  20 19884.2 1135.60   7
   1  -4  19 6000.51 766.014   5
  -1   4  19 6684.59 652.662   7
  -1   4  19 6058.01 634.049   6
  -1   4  19 6309.44 674.797  11
   1  -4  19 6411.66 769.945   7
  -1   4  18 2657.14 428.010   7
   1  -4  18 2514.89 502.978   5
  -1   4  18 2537.13 372.576   6
  -1   4  18 2471.37 434.862  11
   1  -4  18 3400.04 550.918   7
  -1   4  17 1673.98 319.034   6
  -1   4  17 1568.86 339.929   7
  -1   4  17 1355.77 277.572  11
   1  -4  17 1657.64 412.679   5
   1  -4  17 1839.76 397.179   7
   1  -4  16 25114.1 1553.25   7
  -1   4  16 24957.9 2204.97   4
   1  -4  16 21660.3 1421.20   5
  -1   4  16 23637.5 1323.76  11
  -1   4  16 21553.1 1159.77   7
  -1   4  15 3546.88 824.246   4
  -1   4  14 12449.7 1503.39   4
  -1   4  13 2484.84 615.118   4
  -1   4  12 51643.9 2427.33   3
  -1   4  12 53114.8 2828.00   4
  -1   4  12 55061.6 2658.67   2
  -1   4  11 54955.5 2767.27   4
  -1   4  11 55629.0 2580.73   2
   1  -4  10 9667.64 989.558   2
  -1   4  10 11167.0 1056.97   3
  -1   4  10 11648.9 1125.07   2
   1  -4   9 9240.70 891.007   2
  -1   4   9 9337.45 934.696   3
  -1   4   9 11062.5 968.622   1
  -1   4   9 11424.1 1084.14   2
  -1   4   8 14645.3 1142.10   3
  -1   4   8 16064.3 1155.00   1
  -1   4   8 16471.9 1236.98   2
   1  -4   8 13067.7 1033.82   2
  -1   4   7 14624.7 1099.15   1
  -1   4   7 14200.3 1094.86   3
   1  -4   7 12285.6 929.473   2
  -1   4   7 15714.0 1106.95   2
  -1   4   6 17556.6 1088.31   2
   1  -4   6 14893.8 936.995   2
  -1   4   6 19352.7 1231.49   1
  -1   4   6 17502.7 1186.55   3
  -1   4   5 25625.6 1200.88   2
  -1   4   5 26670.6 1434.24   1
  -1   4   5 26164.5 1420.87   3
   1   4  -4 107415. 2487.82   4
  -1   4   4 103911. 2897.80   1
  -1   4   3 161254. 3607.80   1
  -1   4   3 155676. 3523.92   3
   1   4  -2 36544.6 1661.77   4
  -1   4   2 39893.9 1665.50   3
  -1   4   1 118045. 3010.63   3
  -1   4   1 124617. 3104.59   1
  -1   4   0 86879.2 2598.66   3
  -1   4   0 94027.0 2646.70   1
  -1   4  -1 117976. 3083.19   3
  -1   4  -1 120472. 3060.53   1
   1   4   2 44261.5 2097.48   4
  -1   4  -2 42445.5 1760.61   1
  -1   4  -2 41613.2 1824.29   3
  -1   4  -3 160345. 3807.63   3
  -1   4  -3 163927. 3726.28   1
   1   4   4 93288.8 3233.57   4
  -1   4  -4 103379. 2958.19   1
   1   4   5 24071.1 1343.36   3
  -1   4  -5 28015.6 1522.90   1
   1   4   5 28293.7 1734.44   4
   1   4   6 19951.5 1472.74   4
  -1   4  -6 18234.3 1218.20   1
   1   4   6 14378.3 956.784   2
   1   4   6 17777.4 1144.12   3
  -1  -4   6 15575.1 968.286   2
   1   4   7 14562.8 1274.64   4
   1   4   7 12830.4 987.193   3
  -1   4  -7 14419.3 1140.73   1
   1   4   7 11567.4 899.271   2
  -1  -4   7 13430.0 975.748   2
   1   4   8 12912.9 1036.00   2
   1   4   8 13805.9 1030.39   3
   1   4   8 16888.7 1414.55   4
  -1  -4   8 15380.2 1108.15   2
   1   4   9 12234.3 1212.02   4
  -1  -4   9 11427.3 1035.43   2
   1   4   9 8543.66 896.681   2
   1   4  10 8333.16 938.841   2
   1   4  10 12490.1 1278.72   4
  -1  -4  10 11338.8 1074.48   2
  -1  -4  11 53509.1 2461.01   2
   1   4  11 60131.6 2900.68   4
   1   4  12 56992.6 2925.85   4
  -1  -4  12 49841.8 2461.19   2
  -1  -4  13 2853.12 626.383   2
   1   4  13 3751.51 747.931   4
   1   4  14 12787.1 1414.51   4
   1   4  15 4349.55 831.801   4
  -1  -4  16 24510.6 1486.51  11
  -1  -4  16 23849.8 1577.28   7
   1   4  16 22673.7 2009.30   4
   1   4  16 21018.8 1078.93   6
   1   4  16 24585.5 1309.08   7
   1   4  17 1565.79 309.503   9
   1   4  17 1408.46 291.487   6
   1   4  17 1665.34 361.655   7
  -1  -4  17 2026.03 447.730   7
   1   4  18 2234.53 402.360   9
  -1  -4  18 2497.29 494.714   7
   1   4  18 2182.14 420.402   7
   1   4  18 2672.05 391.392   6
   1   4  19 5625.36 580.135   6
   1   4  19 5258.82 615.729   7
   1   4  19 5717.12 628.890   9
  -1  -4  19 6286.42 786.343   7
  -1  -4  20 18679.5 1325.20   7
   1   4  20 19806.1 1175.16   7
   1   4  20 19044.1 1071.23   6
   1   4  21 843.054 229.196   6
  -1  -4  21 691.057 218.331   7
   1   4  21 776.507 261.015   7
   1   4  22 8726.26 738.406   6
   1   4  22 10732.3 845.674   7
  -1  -4  22 9107.48 888.162   7
  -1  -4  23 1808.07 383.783   7
   1   4  23 1757.50 322.996   6
   1   4  23 1797.30 345.384   7
   1   4  24 302.729 201.162   7
   1   4  24-3.66437 156.558   6
  -1  -4  24 260.473 123.553   7
   1   4  25 2081.26 346.109   6
   1   4  25 1782.60 313.078   7
   1   4  26 1793.85 299.058   6
   1   4  26 1698.03 288.893   7
   1   4  27 1468.99 281.670   7
   1   4  28 1614.69 267.290   7
  -1   5  27 605.676 182.816   7
  -1   5  26 1077.55 242.636   7
   1  -5  25 1333.63 301.822   5
  -1   5  25 1365.00 271.636   7
  -1   5  24 3909.65 472.131   7
  -1   5  24 3644.80 473.870   6
   1  -5  24 4730.66 598.894   5
   1  -5  23 1596.70 354.440   5
  -1   5  23 2227.15 355.031  11
  -1   5  23 2357.66 371.708   7
  -1   5  23 2293.87 353.399   6
  -1   5  22 1593.92 304.548  11
  -1   5  22 1401.87 289.218   6
  -1   5  22 1622.98 331.916   7
   1  -5  22 1562.93 374.663   5
  -1   5  21 623.908 202.674  11
   1  -5  21 876.650 263.585   7
  -1   5  21 1279.52 298.155   7
  -1   5  21 483.711 143.220   6
   1  -5  21 1205.96 318.691   5
  -1   5  20 1178.77 299.387  11
   1  -5  20 2089.49 465.755   5
  -1   5  20 2092.36 378.597   7
  -1   5  20 1663.53 278.330   6
   1  -5  20 1962.24 423.477   7
  -1   5  19 1509.78 322.429   7
   1  -5  19 1905.00 433.766   7
   1  -5  19 1402.40 382.551   5
  -1   5  19 1453.61 337.461  11
  -1   5  19 1736.63 359.016   6
   1  -5  18 36541.6 1956.02   5
  -1   5  18 38930.1 1546.10   6
   1  -5  18 42243.9 2112.32   7
  -1   5  18 37624.7 1592.19   7
  -1   5  18 40403.4 1767.97  11
   1  -5  17 12107.1 1115.23   5
  -1   5  17 13194.3 928.588   7
  -1   5  17 13813.6 1028.79  11
   1  -5  17 14843.7 1237.29   7
  -1   5  17 13766.0 897.379   6
   1  -5  16 1951.68 410.388   7
  -1   5  16 2018.25 395.970  11
  -1   5  16 1792.20 346.345   7
  -1   5  16 1793.82 319.194   6
   1  -5  16 1340.31 356.469   5
  -1   5  15 1555.48 296.626   6
   1  -5  15 1669.28 398.769   7
  -1   5  15 1590.99 322.120  11
  -1   5  15 1051.14 278.867   7
   1  -5  15 1453.07 380.603   5
  -1   5  15 1833.97 668.224   4
  -1   5  14 5004.17 1001.57   4
  -1   5  13 15490.4 1727.08   4
  -1   5  12 2400.75 635.838   4
  -1   5  11 521.665 268.684   3
  -1   5  11 739.255 363.249   4
  -1   5  10 8055.64 1136.14   4
  -1   5  10 4304.11 740.543   3
  -1   5   9 1746.22 464.012   3
  -1   5   9 1438.97 415.049   1
  -1   5   8 3118.88 584.271   1
  -1   5   8 4040.27 678.180   3
  -1   5   7 7009.74 871.307   3
  -1   5   7 7576.70 884.486   1
  -1   5   6 17680.9 1341.58   3
  -1   5   6 18888.1 1397.12   1
  -1   5   5 31726.1 1731.95   3
  -1   5   5 34024.6 1865.57   1
  -1   5   4 101160. 3251.27   1
  -1   5   4 94360.2 3043.76   3
  -1   5   3 58859.7 2385.70   3
  -1   5   3 62941.6 2478.57   1
  -1   5   2 58552.6 2355.21   3
  -1   5   2 62973.7 2452.91   1
  -1   5   1 3901.95 606.131   3
   1   5  -1 5018.82 707.623   4
  -1   5   1 4199.02 619.175   1
  -1   5   0 77869.2 2756.80   3
  -1   5   0 83705.9 2811.26   1
   1   5   1 5360.11 822.610   4
  -1   5  -1 4623.70 678.893   3
  -1   5  -1 4024.70 585.063   1
  -1   5  -2 59390.3 2359.66   1
  -1   5  -2 59143.3 2450.65   3
   1   5   3 62741.7 2872.25   4
  -1   5  -3 57370.2 2329.74   1
  -1   5  -4 93595.9 3057.62   1
   1   5   4 101063. 3745.72   4
  -1   5  -5 31843.9 1756.04   1
   1   5   5 37350.7 2249.86   4
   1   5   6 21502.2 1721.66   4
  -1   5  -6 17960.8 1354.02   1
   1   5   7 7981.14 1064.30   4
  -1   5  -7 7323.10 886.377   1
   1   5   8 4163.20 781.670   4
   1   5   9 1659.52 524.538   4
   1   5  10 7676.40 1098.92   4
   1   5  11 436.856 310.604   4
   1   5  12 2758.56 697.318   4
   1   5  13 15958.8 1682.84   4
  -1  -5  14 4374.87 656.807   7
   1   5  14 4300.48 870.766   4
   1   5  14 4102.07 518.809   7
   1   5  15 1300.15 287.638   7
  -1  -5  15 1572.59 394.998   7
   1   5  15 1382.11 272.968   6
  -1  -5  16 1852.66 453.233   7
   1   5  16 1828.63 339.191   6
   1   5  16 1636.25 353.506   7
   1   5  17 13166.2 958.843   9
   1   5  17 13663.6 896.645   6
  -1  -5  17 14764.7 1264.80   7
   1   5  17 12198.3 967.677   7
  -1  -5  18 40742.2 2121.98   7
   1   5  18 37670.9 1652.17   7
   1   5  18 37553.2 1631.58   9
   1   5  18 36871.8 1488.89   6
   1   5  19 1926.77 350.957   6
   1   5  19 1727.15 352.715   9
  -1  -5  19 1591.71 356.716   7
   1   5  19 1402.55 337.152   7
  -1  -5  20 2539.27 469.017   7
   1   5  20 2354.17 374.665   6
   1   5  20 1685.83 328.816   9
   1   5  20 2215.95 388.171   7
   1   5  21 1355.87 316.412   6
   1   5  21 1452.21 318.713   7
   1   5  22 2024.59 375.064   7
   1   5  22 1921.12 345.816   6
   1   5  23 2180.68 352.942   6
   1   5  23 2938.51 422.010   7
   1   5  24 4648.20 519.405   7
   1   5  24 4682.35 509.378   6
   1   5  25 1721.35 304.066   7
   1   5  25 1412.48 268.677   6
   1   5  26 1021.18 206.211   6
   1   5  26 964.948 216.515   7
   1   5  27 451.403 164.612   7
  -1   6  26 1736.19 263.437   7
  -1   6  25 3188.77 388.253   7
  -1   6  24 1843.09 299.148   7
  -1   6  24 1935.24 304.114   6
  -1   6  23 2873.16 406.449   7
  -1   6  23 2640.92 378.418   6
  -1   6  22 1889.44 332.021  11
  -1   6  22 2398.23 378.928   7
  -1   6  22 1903.11 356.596   6
  -1   6  21 5854.47 574.303   6
  -1   6  21 6463.85 610.908   7
  -1   6  21 6251.43 624.012  11
  -1   6  20 5342.32 594.746  11
  -1   6  20 4468.09 535.097   6
  -1   6  19 25132.6 1286.02   7
  -1   6  19 24287.8 1310.76  11
  -1   6  18 1257.57 310.037   7
  -1   6  18 1227.63 316.707  11
  -1   6  18 1158.55 304.607   6
  -1   6  17 10966.7 808.235   6
  -1   6  17 9738.00 816.993   7
  -1   6  17 9575.98 843.612  11
  -1   6  16 3016.80 478.133  11
  -1   6  16 3291.60 437.653   6
  -1   6  16 2811.07 436.454   7
  -1   6  15 6893.90 622.881   6
  -1   6  15 6854.91 679.797   7
  -1   6  15 7560.19 737.015  11
  -1   6  14 6659.93 697.576   7
  -1   6  14 8371.18 757.840  11
  -1   6  13 16346.7 1028.71  11
  -1   6  12 2075.51 365.028  11
  -1   6  12 1953.04 607.759   4
  -1   6  11 5262.81 1015.45   4
  -1   6  10 9250.19 1187.89   3
  -1   6  10 18890.3 1882.84   4
  -1   6   9 8586.10 1143.02   3
  -1   6   9 12568.2 1515.13   4
  -1   6   8 6842.12 1109.12   4
  -1   6   8 5943.38 920.095   3
  -1   6   8 4262.36 734.021   1
  -1   6   7 5767.13 870.071   1
  -1   6   7 7679.63 1003.86   3
  -1   6   6 827.405 312.380   1
  -1   6   6 735.709 415.755   3
  -1   6   5 1675.71 474.557   1
  -1   6   5 2030.02 503.822   3
  -1   6   4 6270.67 845.718   3
  -1   6   4 6128.67 870.844   1
  -1   6   3 18994.4 1519.92   1
  -1   6   3 18370.4 1467.82   3
  -1   6   2 6647.69 893.041   1
  -1   6   2 5581.80 795.500   3
  -1   6   1 3365.48 606.965   1
  -1   6   1 1899.24 476.954   3
   1   6  -1 3070.17 582.994   4
   1   6   0 3439.97 664.583   4
  -1   6   0 3290.88 591.929   1
  -1   6   0 2744.75 552.730   3
  -1   6  -1 1749.66 444.893   1
  -1   6  -1 1391.45 410.321   3
   1   6   1 1950.45 509.176   4
  -1   6  -2 5287.49 766.525   1
   1   6   2 4714.39 858.395   4
  -1   6  -3 18045.1 1405.00   1
   1   6   3 24138.2 1955.52   4
  -1   6  -4 6676.43 868.823   1
   1   6   4 7684.44 1129.79   4
  -1   6  -5 1953.46 512.620   1
   1   6   5 2119.09 580.698   4
  -1   6  -6 678.536 327.665   1
   1   6   6 829.285 375.661   4
   1   6   7 9109.88 1260.32   4
   1   6   8 6549.98 1072.31   4
   1   6   9 13342.9 1551.46   4
   1   6  10 17996.8 1840.73   4
   1   6  11 5543.61 1020.50   4
   1   6  12 2505.61 711.019   4
   1   6  12 1579.54 291.004   6
   1   6  13 13388.0 837.859   6
   1   6  14 6946.04 614.608   6
   1   6  15 6111.62 600.497   6
   1   6  15 6595.96 708.463   7
   1   6  16 2677.75 410.765   7
   1   6  16 3379.52 443.769   6
   1   6  17 8996.06 805.290   7
   1   6  17 9933.35 759.938   6
   1   6  18 1275.87 292.731   6
   1   6  18 910.332 283.149   9
   1   6  18 1355.50 325.064   7
   1   6  19 28179.8 1365.39   9
   1   6  19 29823.9 1420.52   7
   1   6  19 30614.4 1344.21   6
   1   6  20 6840.01 648.198   7
   1   6  20 7281.26 642.271   6
   1   6  20 5906.98 601.618   9
   1   6  21 5452.92 549.687   9
   1   6  21 6488.49 619.936   7
   1   6  21 6788.73 607.487   6
   1   6  22 2353.30 378.708   6
   1   6  22 2211.79 366.523   7
   1   6  23 4876.56 501.368   7
   1   6  23 3539.40 439.753   6
   1   6  24 1893.27 308.467   6
   1   6  24 2640.14 372.001   7
   1   6  25 2716.35 349.815   6
   1   6  25 3219.34 389.302   7
   1   6  26 1565.41 255.661   6
   1   6  26 1489.53 237.708   7
  -1   7  24 2351.57 312.835   7
  -1   7  23 879.790 198.227   7
  -1   7  22 608.633 182.695   7
  -1   7  21 56.2446 175.583   6
  -1   7  21 253.782 112.579  11
  -1   7  21 404.333 149.538   7
  -1   7  20 6318.38 602.732   7
  -1   7  20 5276.68 529.772   6
  -1   7  20 4952.06 530.581  11
  -1   7  19 2332.98 386.187  11
  -1   7  19 3278.09 450.279   7
  -1   7  19 3195.19 415.052   6
  -1   7  18 6865.76 657.637  11
  -1   7  18 5371.33 598.367   7
  -1   7  17 6902.75 682.304  11
  -1   7  17 5340.21 587.084   7
  -1   7  16 7057.10 702.665  11
  -1   7  16 8161.89 760.951   7
  -1   7  15 37.4255 122.168   7
  -1   7  15 459.121 205.847  11
  -1   7  14 15613.9 1044.94   7
  -1   7  14 16030.3 1058.88  11
  -1   7  13 2817.09 443.612  11
  -1   7  12 6268.85 627.266  11
  -1   7  11 266.133 166.975  11
  -1   7  10 795.683 220.787  11
  -1   7   9 4140.05 823.437   3
  -1   7   9 3807.28 466.578  11
  -1   7   9 4903.33 1050.57   4
  -1   7   8 1246.21 459.667   3
  -1   7   8 682.914 413.358   4
  -1   7   7 4236.72 833.058   3
  -1   7   7 4116.93 931.568   4
  -1   7   7 2364.24 575.880   1
  -1   7   6 5552.00 896.363   1
  -1   7   6 8571.23 1315.67   4
  -1   7   6 8149.81 1130.01   3
  -1   7   5 3659.16 840.980   4
  -1   7   5 3875.05 775.438   3
  -1   7   5 3058.92 712.050   1
  -1   7   4 11267.3 1299.37   3
  -1   7   4 11604.3 1524.60   4
  -1   7   4 10337.5 1234.96   1
  -1   7   3 7496.18 1038.31   1
  -1   7   3 8359.97 1093.13   3
  -1   7   2 16073.5 1484.32   1
  -1   7   2 17772.5 1575.88   3
  -1   7   1 4554.29 792.584   1
  -1   7   0 1895.24 518.255   1
   1   7   1 5827.71 993.457   4
  -1   7  -1 4971.07 785.992   1
   1   7   2 19349.7 1854.70   4
  -1   7  -2 16211.0 1432.85   1
  -1   7  -3 6905.77 957.918   1
   1   7   3 8903.42 1271.40   4
   1   7   4 12457.1 1545.49   4
  -1   7  -4 9582.02 1128.73   1
   1   7   5 3071.34 755.522   4
   1   7   6 8636.10 1339.65   4
   1   7   7 4209.42 921.152   4
   1   7   8 1135.40 414.040   4
   1   7   9 3680.31 428.992   6
   1   7   9 5034.86 1008.51   4
   1   7  10 771.256 214.285   6
   1   7  11 118.282 110.551   6
   1   7  12 5615.39 553.684   6
   1   7  13 2306.05 357.398   6
   1   7  14 14092.5 912.896   6
   1   7  15-107.843 190.198   7
   1   7  15 78.0335 154.617   6
   1   7  16 7167.68 647.185   6
   1   7  16 7669.08 735.113   7
   1   7  17 8062.35 680.356   6
   1   7  17 6407.72 669.363   7
   1   7  18 5917.14 616.805   7
   1   7  18 4861.59 573.588   9
   1   7  19 2769.63 418.468   9
   1   7  19 3360.77 449.495   6
   1   7  19 3234.98 450.772   7
   1   7  20 5347.80 546.397   9
   1   7  20 5304.32 545.695   7
   1   7  20 5671.05 552.284   6
   1   7  21 350.879 148.245   9
   1   7  21 375.351 162.380   7
   1   7  21 207.595 154.798   6
   1   7  22 429.601 173.328   6
   1   7  22 602.554 202.734   7
   1   7  23 1361.63 263.386   7
   1   7  23 657.771 190.111   6
   1   7  24 2538.88 327.825   7
   1   7  24 2614.95 334.383   6
   1   7  25 1669.81 235.463   6
   1   7  25 1817.91 247.432   7
  -1   8  22 1342.40 230.253   7
  -1   8  21 3956.87 421.913   7
  -1   8  20 7206.63 593.176   7
  -1   8  20 3936.30 426.565  11
  -1   8  19 1152.14 273.822   7
  -1   8  19 514.660 181.342  11
  -1   8  18 4984.73 535.246  11
  -1   8  18 5174.11 537.847   7
  -1   8  17 12052.2 835.510   7
  -1   8  17 11350.6 826.119  11
  -1   8  16 7457.63 694.817   7
  -1   8  16 7779.73 700.063  11
  -1   8  15 4090.47 533.068   7
  -1   8  15 6929.97 675.761  11
  -1   8  14 9736.53 827.535   7
  -1   8  14 15216.2 984.055  11
  -1   8  13 3774.35 493.447  11
  -1   8  12 878.304 264.540  11
  -1   8  11 1887.75 343.357  11
  -1   8  10 8471.63 708.133  11
  -1   8   9 3071.84 420.067  11
  -1   8   8 4214.42 489.006  11
  -1   8   7 2048.38 341.458  11
  -1   8   6 21736.8 1106.82  11
  -1   8   5 15767.5 941.023  11
   1   8  -4 16375.4 1102.58  11
  -1   8   4 15095.3 919.290  11
   1   8  -3 44899.0 1817.80  11
  -1   8   3 34822.3 2841.18   4
  -1   8   3 33992.4 2449.74   1
  -1   8   3 43286.1 1613.70  11
  -1   8   2 3980.61 491.901  11
   1   8  -2 4764.47 574.482  11
  -1   8   2 3859.81 782.529   1
  -1   8   2 3618.55 865.317   4
  -1   8   1 5083.96 923.383   1
   1   8  -1 7101.82 694.775  11
  -1   8   1 6801.91 637.001  11
  -1   8   0 149.904 92.2359  11
   1   8   0 63.6202 128.067  11
  -1   8   0 275.839 250.906   1
   1   8   1 6717.27 652.769  11
  -1   8  -1 6123.79 611.684  11
   1   8   2 4052.23 504.847  11
  -1   8  -2 3553.16 500.731  11
   1   8   3 36388.0 1499.46   6
   1   8   3 41276.8 1604.03  11
  -1   8  -3 41821.5 1674.94  11
   1   8   4 12675.7 1628.06   4
   1   8   4 12023.1 822.068   6
   1   8   4 15184.3 957.191  11
  -1   8  -4 14317.0 982.775  11
   1   8   5 14660.7 922.428  11
  -1   8  -5 14191.5 988.883  11
   1   8   5 12544.8 831.504   6
   1   8   6 19315.8 1056.52  11
   1   8   6 17820.4 994.536   6
   1   8   7 1938.20 337.853  11
  -1   8  -7 1564.97 353.160  11
   1   8   7 1411.51 284.420   6
   1   8   8 3104.51 411.947   6
  -1   8  -8 4065.94 543.813  11
   1   8   8 3748.91 453.615  11
   1   8   9 2599.45 368.961   6
   1   8  10 7144.13 628.536   6
   1   8  11 1742.04 314.943   6
   1   8  12 698.946 189.826   6
   1   8  13 2951.10 417.796   6
   1   8  14 9152.45 735.286   6
   1   8  14 13966.0 966.760   7
   1   8  15 4730.07 527.799   6
   1   8  15 6096.83 635.132   7
   1   8  16 7652.82 694.497   7
   1   8  16 7936.58 668.503   6
   1   8  17 12247.7 808.407   6
   1   8  17 11346.1 835.897   7
   1   8  17 11418.5 829.308   9
   1   8  18 5061.80 526.541   7
   1   8  18 5609.83 540.645   6
   1   8  18 4891.41 531.926   9
   1   8  19 730.883 234.901   7
   1   8  19 729.042 199.776   9
   1   8  19 1016.83 252.350   6
   1   8  20 6969.92 571.536   7
   1   8  20 7014.12 575.215   6
  -1   8 -20 6102.42 616.006  11
  -1   8 -21 3923.22 449.394  11
   1   8  21 4474.16 444.278   7
   1   8  21 3609.05 382.629   9
   1   8  21 3177.19 375.541   6
   1   8  22 853.687 197.290   6
   1   8  22 1272.35 242.843   7
   1   8  23 4974.48 412.614   6
   1   8  23 5644.83 441.820   7
   1   9 -21 819.230 186.186  11
  -1   9  20 736.915 183.318   7
   1   9 -20 699.047 214.453  11
   1   9 -19 922.290 277.432  11
  -1   9  19 1000.95 208.356   7
  -1   9  18 1289.48 261.017   7
  -1   9  18 1289.30 239.459  11
  -1   9  17 144.785 114.489   7
  -1   9  17 38.6647 73.2617  11
  -1   9  16 1334.60 259.769  11
  -1   9  16 1684.23 317.194   7
  -1   9  15 679.796 211.332   7
  -1   9  15 485.304 170.534  11
  -1   9  14 9028.54 733.489  11
  -1   9  14 8957.97 749.853   7
  -1   9  13 1823.60 339.313  11
  -1   9  13 1170.37 282.724   7
  -1   9  12 840.197 244.165  11
  -1   9  11 2929.37 431.433  11
  -1   9  10 2190.97 350.723  11
  -1   9   9 16404.0 970.799  11
  -1   9   8 1102.75 282.107  11
   1   9  -8 1219.08 353.356  11
   1   9  -7 37305.7 1729.00  11
  -1   9   7 33312.1 1386.38  11
   1   9  -6 7545.56 766.032  11
  -1   9   6 7208.32 654.015  11
   1   9  -5 13022.6 989.811  11
  -1   9   5 11917.8 833.107  11
  -1   9   4 219.434 149.032  11
   1   9  -4 150.336 168.881  11
   1   9  -3 943.431 286.364  11
  -1   9   3 731.817 198.981  11
  -1   9   2 686.027 231.893  11
   1   9  -2 547.721 205.072  11
  -1   9   1 1639.54 334.035  11
   1   9  -1 2154.27 384.517  11
   1   9   0 4309.24 518.369  11
  -1   9   0 4337.23 527.438  11
  -1   9  -1 2081.37 364.185  11
   1   9   1 1744.91 340.576  11
   1   9   2 739.080 250.829  11
  -1   9  -2 627.417 220.532  11
   1   9   3 944.091 230.018  11
  -1   9  -3 915.508 267.704  11
   1   9   3 385.922 131.517   6
   1   9   4 233.295 83.4874   6
   1   9   4 306.534 172.058  11
  -1   9  -4 319.935 196.784  11
   1   9   5 9830.56 740.502   6
  -1   9  -5 10750.1 860.637  11
   1   9   6 4445.73 514.916  11
   1   9   6 6029.68 574.799   6
  -1   9  -6 6373.57 679.055  11
   1   9   7 27186.9 1209.01   6
  -1   9  -7 32157.3 1553.50  11
  -1   9  -8 1163.49 374.424  11
   1   9   8 922.468 268.587   6
   1   9   8 619.162 182.691  11
   1   9   9 17000.4 963.271  11
  -1   9  -9 17592.5 1184.05  11
  -1   9 -10 2710.19 472.211  11
   1   9  10 1508.65 281.251   6
   1   9  11 2562.84 374.666   6
  -1   9 -11 3654.54 559.535  11
  -1   9 -12 1066.64 327.661  11
   1   9  12 423.806 187.250   6
  -1   9 -13 1995.90 404.375  11
   1   9  13 1039.77 258.577   6
   1   9  14 8755.55 674.432   6
   1   9  14 8717.10 718.257   7
  -1   9 -14 10860.9 952.197  11
  -1   9 -15 285.385 149.899  11
   1   9  15 231.184 104.022   7
   1   9  16 1769.07 291.155   6
  -1   9 -16 2368.86 413.478  11
   1   9  16 1457.65 273.946   7
   1   9  17-47.5084 113.365   9
   1   9  17 307.012 136.296   6
  -1   9 -17 139.186 86.5422  11
   1   9  17 215.135 88.0525   7
  -1   9 -18 1083.71 261.593  11
   1   9  18 917.866 192.227   6
   1   9  18 1520.08 268.231   9
   1   9  18 1525.02 263.803   7
   1   9  19 434.731 140.696   9
   1   9  19 846.396 211.030   7
  -1   9 -19 524.163 158.866  11
   1   9  19 459.678 155.777   6
  -1   9 -20 968.729 216.016  11
   1   9  20 712.086 162.089   9
   1   9  20 1011.15 178.686   6
   1   9  20 971.990 195.612   7
   1   9  21 636.040 154.727   7
   1  10 -19 459.138 141.323  11
   1  10 -18 379.813 150.994  11
  -1  10  18 186.843 104.918   7
  -1  10  17 490.171 119.915  11
   1  10 -17 703.897 211.821  11
  -1  10  17 454.158 159.825   7
  -1  10  17 560.146 146.574   9
  -1  10  16 602.046 185.355   7
  -1  10  16 463.094 141.313  11
  -1  10  15 517.774 154.419   7
  -1  10  15 687.130 166.717  11
   1  10 -15 686.950 211.541  11
  -1  10  14 495.441 176.641   7
  -1  10  14 248.912 99.6493  11
   1  10 -14 396.340 189.416  11
  -1  10  13 540.948 171.708   7
  -1  10  13 911.913 223.442  11
   1  10 -13 1051.07 262.808  11
   1  10 -12 77.9149 100.015  11
  -1  10  12 79.5641 89.1904  11
  -1  10  12 102.872 97.0292   7
   1  10 -11 745.898 220.007  11
  -1  10  11 517.758 205.014  11
  -1  10  10 387.551 168.053  11
   1  10 -10 808.051 286.240  11
   1  10  -9 2424.82 415.362  11
  -1  10   9 2251.66 335.215  11
   1  10  -8 921.110 279.147  11
  -1  10   8 594.614 170.981  11
   1  10  -7 2693.71 440.133  11
  -1  10   7 2496.75 377.231  11
  -1  10   6 507.505 188.362  11
   1  10  -6 738.718 228.328  11
  -1  10   5 1255.22 274.772  11
   1  10  -5 1004.95 269.393  11
   1  10  -4 11298.7 879.093  11
  -1  10   4 10609.7 765.466  11
   1  10  -3 5569.44 627.031  11
  -1  10   3 5027.13 540.519  11
  -1  10   2 21685.7 1124.07  11
   1  10  -2 22495.1 1233.81  11
   1  10  -1 13929.9 954.457  11
  -1  10   1 13068.4 888.448  11
  -1  10   0 16319.0 982.807  11
   1  10   0 14948.3 978.898  11
  -1  10  -1 13518.9 912.927  11
   1  10   1 14694.5 952.410  11
  -1  10  -2 22153.2 1181.53  11
   1  10   2 21636.6 1144.64  11
   1  10   3 5358.90 555.645  11
  -1  10  -3 5775.39 609.268  11
   1  10   4 9866.08 749.389  11
  -1  10  -4 10550.5 821.896  11
  -1  10  -5 1418.23 303.379  11
   1  10   5 1298.47 262.380  11
   1  10   6 312.484 160.056  11
  -1  10  -6 390.742 171.822  11
  -1  10  -7 2375.58 409.882  11
   1  10   7 2322.42 339.796  11
  -1  10  -8 903.869 283.792  11
   1  10   8 584.779 166.682  11
  -1  10  -9 2662.94 440.017  11
  -1  10 -10 702.232 219.077  11
  -1  10 -11 453.498 215.265  11
  -1  10 -12 73.2031 124.862  11
   1  10  13 693.375 164.931   7
  -1  10 -13 919.032 236.867  11
   1  10  14 109.997 109.628   7
  -1  10 -14 452.465 197.291  11
  -1  10 -15 653.338 223.732  11
   1  10  15 552.704 133.576   7
   1  10  16 496.767 145.692   9
   1  10  16 490.653 155.618   7
  -1  10 -16 524.767 172.557  11
   1  10  17 345.961 148.152   9
   1  10  17 405.549 133.962   7
  -1  10 -17 733.626 216.111  11
   1  10  18 154.816 69.3380   9
   1  10  18 336.739 130.933   7
  -1  10 -18 291.722 118.889  11
   1  10  19 432.193 124.958   7
   1  11 -16 1391.28 232.328  11
   1  11 -15 598.991 170.033  11
  -1  11  14 420.125 112.057  11
   1  11 -14 632.339 181.556  11
  -1  11  14 394.782 127.175   7
   1  11 -13 1911.73 309.471  11
  -1  11  13 1432.23 236.593  11
  -1  11  13 909.029 204.546   7
  -1  11  12 153.558 85.2734  11
  -1  11  12 246.039 121.468   7
   1  11 -12 331.966 175.895  11
  -1  11  11 79.6829 80.5537   7
   1  11 -11 370.965 156.283  11
  -1  11  11 246.785 131.562  11
  -1  11  10 132.170 103.734   7
   1  11 -10 289.371 138.302  11
  -1  11  10 300.287 147.823  11
  -1  11   9 316.154 151.477  11
   1  11  -9 342.181 152.280  11
  -1  11   8 331.900 139.476  11
   1  11  -8 517.125 181.776  11
   1  11  -7 15.4373 125.901  11
  -1  11   7 114.341 138.856  11
  -1  11   6 1834.79 298.785  11
   1  11  -6 2322.09 366.600  11
  -1  11   5 699.381 201.802  11
   1  11  -5 987.829 254.854  11
   1  11  -4 3521.56 445.769  11
  -1  11   4 2976.48 381.919  11
   1  11  -3 824.414 238.933  11
  -1  11   3 454.575 146.872  11
  -1  11   2 361.755 162.566  11
   1  11  -2 403.988 149.165  11
  -1  11   1 5537.70 535.844  11
   1  11  -1 6590.31 590.136  11
  -1  11   0 730.509 213.374  11
   1  11   0 818.405 212.075  11
  -1  11  -1 5470.18 545.639  11
   1  11   1 5540.30 531.752  11
   1  11   2 188.234 122.079  11
  -1  11  -2 332.026 163.262  11
  -1  11  -3 727.953 207.732  11
   1  11   3 494.245 180.005  11
   1  11   4 2891.22 364.235  11
  -1  11  -4 2873.84 380.532  11
  -1  11  -5 755.128 225.156  11
   1  11   5 834.990 211.660  11
  -1  11  -6 2159.34 349.460  11
   1  11   6 910.378 195.767  11
  -1  11  -7 203.680 166.655  11
   1  11   7-12.2785 83.1117  11
  -1  11  -8 546.783 204.898  11
  -1  11  -9 378.673 155.605  11
  -1  11 -10 154.089 95.2150  11
   1  11  11 276.323 82.6586   7
  -1  11 -11 78.5317 89.8595  11
  -1  11 -12 367.192 142.833  11
   1  11  12 74.2839 118.903   7
  -1  11 -13 1814.98 300.130  11
   1  11  13 1211.06 226.579   7
   1  11  14 323.580 107.324   7
   1  11  14 348.261 121.135   9
   1  11  15 742.197 157.732   7
  -1  11 -15 846.762 190.448  11
   1  11  15 583.557 143.077   9
   1  12 -11 1493.27 234.107  11
   1  12 -10 1430.50 235.790  11
  -1  12  10 1053.12 182.277  11
   1  12  -9 1757.73 262.295  11
  -1  12   9 1035.37 203.195   7
  -1  12   9 1636.82 235.095  11
   1  12  -8 247.447 125.061  11
  -1  12   8 241.013 104.835   7
   1  12  -7 159.374 82.5450  11
  -1  12   7 421.751 133.494  11
  -1  12   6 374.079 142.847  11
   1  12  -6 653.158 176.534  11
   1  12  -5 3977.28 406.934  11
  -1  12   5 2951.07 338.911  11
  -1  12   4 3174.14 353.400  11
   1  12  -4 2683.33 327.938  11
   1  12  -3 2954.00 352.727  11
  -1  12   3 2817.44 336.521  11
   1  12  -2 735.056 181.929  11
  -1  12   2 694.334 176.383  11
  -1  12   1 1763.68 264.245  11
   1  12  -1 1910.90 284.438  11
   1  12   0 147.726 116.825  11
  -1  12   0 176.001 109.128  11
  -1  12  -1 2179.59 299.755  11
   1  12   1 1924.17 263.257  11
  -1  12  -2 963.202 210.582  11
   1  12   2 618.696 145.135  11
  -1  12  -3 3231.02 364.905  11
   1  12   3 2597.06 311.426  11
  -1  12  -4 3142.79 364.770  11
   1  12   4 2670.09 315.989  11
  -1  12  -5 3690.80 395.528  11
   1  12   5 2850.12 310.892  11
  -1  12  -6 355.695 129.988  11
  -1  12  -7 214.542 82.8376  11
  -1  12  -8 441.027 134.210  11
  -1  12  -9 1629.08 265.237  11
   1  12   9 1563.98 268.652   7
   1  12  10 832.600 187.517   7
  -1  12 -10 1523.69 237.971  11
   1  12  11 1262.13 216.461   9
   1  12  11 830.086 172.738   7
  -1  12 -11 1401.29 234.927  11
   2   0   0 305172. 4204.18   4
   2   0   1 999999. 10652.2   4
  -2   0  -2 810232. 8625.84   3
   2   0   2 944967. 9483.12   4
  -2   0  -3 139725. 1905.90   3
   2   0   3 127862. 2531.11   4
   2   0   4 230.484 143.474   4
  -2   0  -4 400.315 64.5089   3
   2   0   5 196183. 3995.43   2
  -2   0  -5 197948. 2638.09   1
   2   0   6 230475. 4618.17   2
   2   0   6 227967. 4129.53   4
   2   0   7 281836. 4868.24   4
   2   0   7 277665. 5345.28   2
   2   0   8 249849. 5040.28   2
   2   0   8 254379. 4672.37   4
   2   0   9 38806.0 1702.65   4
   2   0   9 40528.6 1962.61   2
   2   0  10 70612.4 2753.69   2
   2   0  10 73166.8 2467.75   4
   2   0  11 15697.4 1312.84   2
   2   0  11 18060.1 1224.21   4
   2   0  12 1002.44 309.496   4
  -2   0  12 1443.08 322.501   3
   2   0  12 1641.66 442.931   2
   2   0  13 28866.6 1952.40   2
   2   0  13 33247.6 1800.17   4
  -2   0  13 34696.3 1682.88   3
  -2   0  14 2979.36 495.539   3
   2   0  14 4706.49 783.118   2
   2   0  15 4879.94 865.012   2
  -2   0  15 5554.76 695.163   3
  -2   0  15 4501.52 874.517   2
  -2   0  16 6863.31 1045.42   2
   2   0  16 7304.40 1065.18   2
  -2   0  17 5408.90 990.961   2
   2   0  17 4647.91 866.224   2
  -2   0  18 3110.18 460.281  11
  -2   0  18 2041.51 357.625   7
  -2   0  18 2529.77 686.765   2
   2   0  18 1627.02 497.006   2
   2   0  18 2713.85 425.358   7
   2   0  18 2364.47 384.751   6
  -2   0  19 506.059 202.244   7
   2   0  19 809.280 236.486   7
  -2   0  19 494.562 196.694  11
   2   0  19 318.088 124.627   6
  -2   0  20 2963.44 465.268   7
  -2   0  20 3295.64 509.524  11
   2   0  20 3067.28 479.910   6
   2   0  20 3157.00 487.585   7
   2   0  21 9892.37 855.823   6
   2   0  21 9796.47 895.731   7
  -2   0  21 8810.02 837.772  11
  -2   0  21 8306.10 795.618   7
   2   0  22 469.297 274.027   7
  -2   0  22 196.587 167.838  11
   2   0  22-27.1593 134.503   6
  -2   0  22 67.5469 160.790   7
  -2   0  23 32867.3 1649.67  11
   2   0  23 31960.2 1605.51   6
   2   0  23 31921.5 1663.63   7
  -2   0  24 10413.4 896.130   7
   2   0  24 11239.8 979.283   7
  -2   0  24 11136.6 945.289  11
  -2   0  25 5970.04 687.225  11
  -2   0  25 5872.73 664.977   7
   2   0  25 6031.33 693.990   7
   2   0  26 357.752 215.492   5
  -2   0  26 20.7027 102.760   7
  -2   0  26 273.186 217.131  11
   2   0  26 208.449 161.931   7
   2   0  27 245.716 144.722   5
   2   0  27 88.3475 104.400   7
  -2   0  27-65.4282 91.5340  11
  -2   0  27 106.970 103.511   7
   2   0  28 172.517 77.4434   5
  -2   0  28-71.0075 103.949   7
   2   0  28 72.9690 137.851   7
  -2   0  29 605.809 182.646   5
   2   0  29 638.095 150.245   7
   2   0  29 757.976 217.845   5
  -2   0  29 588.304 179.109   7
   2  -1  29 4469.65 462.531   7
   2  -1  29 3915.90 461.668   5
  -2   1  29 3442.07 377.360   7
   2  -1  28 811.602 235.389   5
   2  -1  28 627.718 210.832   7
  -2   1  28 653.103 214.394   7
  -2   1  28 566.277 219.865  11
  -2   1  27 1782.61 338.562   7
   2  -1  27 2233.66 402.399   7
  -2   1  27 2003.44 353.674  11
   2  -1  27 1696.89 360.479   5
  -2   1  26 150.446 109.975  11
   2  -1  26 332.597 167.675   5
   2  -1  26 233.027 158.479   7
  -2   1  26 493.720 186.948   7
  -2   1  25 1710.89 352.611   7
   2  -1  25 1742.80 393.477   5
  -2   1  25 1997.71 397.047  11
   2  -1  25 2008.05 414.909   7
  -2   1  24 1976.28 396.861  11
   2  -1  24 2315.44 444.171   7
  -2   1  24 2080.68 391.115   7
   2  -1  23 16621.7 1194.36   7
  -2   1  23 15682.3 1123.33  11
   2  -1  22 3188.84 548.013   7
  -2   1  22 2435.47 442.895  11
  -2   1  22 2021.79 400.437   7
   2  -1  21 23724.0 1432.43   7
  -2   1  21 18569.7 1172.22   7
  -2   1  21 22772.6 1355.73  11
   2  -1  21 20713.6 1295.29   6
  -2   1  20 482.862 148.271   7
   2  -1  20 270.677 172.041   6
  -2   1  20 755.039 238.104  11
  -2   1  20 85.4874 183.498   6
   2  -1  20 766.082 267.737   7
  -2   1  19 4410.32 577.066  11
   2  -1  19 2218.44 405.688   6
   2  -1  19 4022.85 565.120   7
  -2   1  19 2811.43 428.556   6
  -2   1  19 3213.68 444.006   7
   2  -1  18 2626.69 418.648   6
  -2   1  18 1447.32 522.796   2
   2  -1  18 1649.95 574.329   2
  -2   1  18 2400.58 375.659   7
  -2   1  18 2125.33 398.144  11
   2  -1  18 3523.83 508.871   7
  -2   1  18 2156.01 370.728   6
  -2   1  17 7590.19 1156.51   2
   2  -1  17 8073.34 1173.96   2
   2  -1  16 14044.9 1497.21   2
  -2   1  16 14587.1 1554.49   2
   2  -1  15 23056.2 1870.66   2
  -2   1  15 26432.0 2001.50   2
  -2   1  14 1858.85 532.730   2
  -2   1  14 923.597 256.963   3
   2  -1  14 1322.65 431.875   2
   2  -1  13 22009.9 1709.32   2
  -2   1  13 14531.5 1046.85   3
   2  -1  12 24616.5 1757.68   2
  -2   1  12 28661.2 1433.67   3
   2  -1  11 101245. 3526.16   2
  -2   1  11 103475. 2516.74   1
   2  -1  11 105116. 3021.58   4
   2  -1  10 231835. 5321.06   2
  -2   1  10 237793. 4059.42   1
   2  -1  10 221781. 4600.79   4
   2  -1   9 204222. 4718.88   2
  -2   1   9 214421. 3900.61   3
   2  -1   9 198491. 4134.68   4
  -2   1   8 150998. 3124.92   3
   2  -1   8 156648. 3857.26   2
   2  -1   8 153136. 3366.18   4
   2  -1   7 27078.0 1487.84   2
   2  -1   7 26477.5 1236.03   4
   2  -1   6 338619. 5032.32   4
   2  -1   6 335046. 5681.87   2
   2  -1   5 419281. 6448.60   2
   2  -1   5 439716. 5816.70   4
  -2   1   4 745491. 8553.30   3
   2  -1   4 742176. 8620.44   4
  -2   1   3 316339. 4315.93   3
   2  -1   3 295357. 4403.88   4
   2   1  -2 50346.9 1460.45   4
  -2   1   2 62136.0 1498.83   3
   2   1  -1 39532.0 1246.51   4
  -2   1   1 40677.7 1154.59   3
  -2   1   0 8347.33 489.884   3
  -2   1   0 8300.74 505.859   1
   2   1   0 8072.58 557.496   4
   2   1   1 40155.0 1328.27   4
  -2   1  -1 41919.1 1133.79   3
  -2   1  -1 38698.3 1111.91   1
  -2   1  -2 57573.7 1355.55   1
   2   1   2 59247.1 1687.03   4
   2   1   3 332175. 4881.96   4
  -2   1  -3 328684. 4123.74   1
  -2   1  -4 684063. 7847.62   3
  -2   1  -4 693877. 7904.14   1
   2   1   5 422622. 6525.80   2
   2   1   5 419240. 6102.55   4
   2   1   6 333866. 5785.14   2
   2   1   6 315902. 5295.83   4
   2   1   7 27089.4 1494.70   2
   2   1   7 24754.5 1296.70   4
  -2   1  -8 165220. 2694.02   1
   2   1   8 159556. 3970.25   2
   2   1   9 207228. 4373.75   4
   2   1   9 209999. 4815.87   2
   2   1  10 245407. 4958.90   4
   2   1  10 240937. 5480.23   2
   2   1  11 99435.6 3529.19   2
   2   1  11 115461. 3389.60   4
   2   1  12 24513.5 1779.46   2
   2   1  12 27858.6 1712.65   4
   2   1  13 12164.1 1159.89   4
   2   1  13 15454.1 1444.55   2
  -2  -1  14 2101.74 591.145   2
   2   1  14 1596.23 495.054   2
   2   1  14 903.451 340.146   4
   2   1  15 22776.3 1867.77   2
  -2  -1  15 25321.9 1979.25   2
   2   1  16 12817.4 1454.70   2
  -2  -1  16 15066.0 1582.95   2
   2   1  17 8050.81 1206.55   2
  -2  -1  17 9868.08 1327.88   2
  -2  -1  18 2060.50 602.018   2
   2   1  18 3093.66 466.717   7
   2   1  18 1830.37 639.020   2
   2   1  18 2898.30 422.392   6
  -2  -1  18 2294.18 425.950   7
  -2  -1  18 2482.30 436.607  11
   2   1  19 4005.06 521.372   6
   2   1  19 3950.41 533.266   7
  -2  -1  19 3203.86 510.552   7
  -2  -1  19 3330.16 503.455  11
   2   1  19 2771.96 415.617   9
  -2  -1  20 452.327 193.125  11
  -2  -1  20 234.590 193.950   7
   2   1  20 738.841 245.779   7
   2   1  20 403.241 231.960   6
   2   1  21 24096.0 1323.93   6
  -2  -1  21 19132.2 1264.22   7
   2   1  21 22927.9 1366.91   7
  -2  -1  21 20884.1 1319.95  11
  -2  -1  22 2597.59 446.532  11
  -2  -1  22 2395.24 441.997   7
   2   1  22 3509.04 553.438   7
   2   1  22 3094.65 500.289   6
  -2  -1  23 16536.3 1185.60  11
   2   1  23 16476.5 1126.38   6
   2   1  23 16849.8 1175.13   7
  -2  -1  24 1862.73 386.501   7
   2   1  24 2498.47 464.175   7
  -2  -1  24 2169.04 406.406  11
   2   1  24 2072.13 407.752   6
   2   1  25 1846.55 342.887   6
   2   1  25 2153.86 405.350   7
  -2  -1  25 1592.41 350.512   7
  -2  -1  25 1854.22 389.025  11
  -2  -1  26 246.046 120.914  11
   2   1  26 599.942 216.729   7
  -2  -1  26 222.362 151.268   7
  -2  -1  27 1794.40 330.081   7
   2   1  27 1916.73 361.495   7
   2   1  27 1696.50 344.754   5
   2   1  28 731.940 210.133   5
   2   1  28 958.194 239.353   7
  -2  -1  28 576.503 207.181   7
  -2  -1  28 577.883 202.897   5
   2   1  29 4707.53 480.721   7
   2   1  29 4430.25 474.630   5
   2  -2  29 489.917 154.055   7
   2  -2  29 416.704 155.706   5
   2  -2  28 272.924 138.303   7
  -2   2  28-26.7768 115.982   7
  -2   2  28 303.825 131.399  11
   2  -2  28 15.4312 94.8452   5
   2  -2  27 9206.46 789.815   7
  -2   2  27 7255.28 703.812   7
   2  -2  27 7568.77 731.908   5
  -2   2  27 8039.70 676.516  11
  -2   2  26 462.476 138.431   7
   2  -2  26 942.867 273.685   5
  -2   2  26 1005.89 279.683  11
   2  -2  26 954.077 263.272   7
  -2   2  25 3035.02 466.713  11
   2  -2  25 2475.60 439.755   7
  -2   2  25 2367.09 409.061   7
   2  -2  25 2788.34 480.898   5
   2  -2  24 2532.39 440.020   7
  -2   2  24 2313.02 415.670   7
  -2   2  24 2631.59 445.920  11
   2  -2  24 2682.05 515.704   5
   2  -2  23 10191.0 954.873   5
  -2   2  23 10851.7 921.364  11
   2  -2  23 12217.2 1043.09   7
  -2   2  22 12581.6 979.101  11
   2  -2  22 10654.2 985.897   5
  -2   2  22 10498.8 861.165   7
   2  -2  22 11954.9 1028.87   7
  -2   2  21 14637.0 1042.59   6
   2  -2  21 17180.1 1240.15   7
  -2   2  21 17484.1 1160.90  11
  -2   2  21 14335.9 1011.24   7
  -2   2  20 3607.79 484.024   7
   2  -2  20 4391.80 617.242   7
  -2   2  20 4038.14 564.196  11
  -2   2  20 3610.53 488.352   6
  -2   2  19 11490.5 891.381   6
  -2   2  19 11749.4 878.345   7
   2  -2  19 14133.7 1099.63   7
  -2   2  19 13603.0 1002.67  11
  -2   2  18 2936.60 460.342  11
   2  -2  18 3507.78 526.130   7
  -2   2  18 2788.43 412.844   6
  -2   2  18 2095.96 354.077   7
  -2   2  17 15911.2 1761.23   2
   2  -2  17 13803.7 1622.04   2
  -2   2  16 30839.4 2338.40   2
   2  -2  16 26749.5 2163.19   2
  -2   2  15 5245.26 919.736   2
   2  -2  15 5791.39 937.565   2
  -2   2  14 5649.01 943.643   2
   2  -2  14 6237.77 955.588   2
  -2   2  14 4117.89 627.689   3
   2  -2  13 815.862 326.712   2
  -2   2  13 534.663 249.397   3
   2  -2  12 40950.3 2295.36   2
  -2   2  12 45203.7 1941.45   3
   2  -2  11 11206.2 1156.64   2
  -2   2  11 12322.8 878.269   1
  -2   2  11 12736.5 978.992   3
  -2   2  10 12445.9 932.442   3
  -2   2  10 13480.3 886.298   1
   2  -2  10 14663.9 1252.74   2
   2  -2   9 27750.6 1681.27   2
  -2   2   9 25730.6 1334.83   3
  -2   2   9 26991.2 1228.50   1
   2  -2   8 87836.4 2911.69   2
  -2   2   8 82346.3 2202.33   1
  -2   2   8 81272.4 2381.79   3
  -2   2   7 182524. 3677.69   3
  -2   2   7 179925. 3440.02   1
  -2   2   6 101239. 2436.89   1
  -2   2   6 108366. 2611.33   3
  -2   2   5 33053.2 1306.54   3
  -2   2   5 31535.9 1248.78   1
  -2   2   4 50686.4 1577.21   3
  -2   2   4 48683.5 1542.69   1
   2   2  -4 52481.2 1382.96   4
  -2   2   3 89949.1 2046.19   1
  -2   2   3 89014.1 2067.13   3
  -2   2   2 210484. 3433.90   1
  -2   2   2 208007. 3442.66   3
   2   2  -1 41273.7 1460.66   4
  -2   2   1 40774.8 1313.19   3
  -2   2   1 41522.4 1286.96   1
  -2   2   0 132826. 2628.97   3
   2   2   0 129322. 2793.75   4
  -2   2  -1 38184.9 1359.49   3
   2   2   1 34836.5 1381.37   4
  -2   2  -2 189778. 3373.36   1
  -2   2  -2 198254. 3481.86   3
  -2   2  -3 84694.8 2096.83   1
  -2   2  -3 84409.6 2217.95   3
  -2   2  -4 47822.4 1591.27   1
  -2   2  -4 46248.2 1623.67   3
   2   2   4 50953.5 1858.01   4
  -2   2  -5 30909.1 1308.09   1
   2   2   5 34156.5 1553.23   4
  -2   2  -6 105827. 2621.49   1
   2   2   6 109044. 2976.42   4
   2   2   7 201004. 4470.32   2
   2   2   7 199702. 4273.78   4
  -2   2  -8 94247.8 2479.57   1
   2   2   8 91321.5 3020.96   2
   2   2   8 88084.8 2829.15   4
   2   2   9 27154.1 1572.62   4
   2   2   9 28916.0 1738.59   2
  -2   2  -9 27267.5 1220.24   1
   2   2  10 13895.5 1156.13   4
   2   2  10 13447.5 1240.44   2
   2   2  11 13697.1 1186.18   4
   2   2  11 11122.7 1162.85   2
   2   2  12 42854.9 2419.29   2
   2   2  12 44539.6 2225.12   4
   2   2  13 304.337 303.023   2
   2   2  13 593.563 282.133   4
   2   2  14 6165.66 885.227   4
   2   2  14 4908.17 892.871   2
  -2  -2  14 6131.13 989.618   2
   2   2  15 5671.29 978.810   2
   2   2  15 3361.39 689.620   4
  -2  -2  15 5805.04 969.888   2
   2   2  16 28833.0 2310.24   2
  -2  -2  16 33112.4 2436.66   2
  -2  -2  17 16377.3 1098.09  11
  -2  -2  17 18843.9 1970.03   2
   2   2  17 14755.7 1693.45   2
  -2  -2  18 2530.49 464.559   7
  -2  -2  18 2961.09 479.615  11
   2   2  18 2648.31 394.767   6
   2   2  18 3323.87 494.087   7
   2   2  18 2499.57 420.407   9
   2   2  19 12315.7 889.747   6
  -2  -2  19 12596.3 1004.88  11
  -2  -2  19 10963.7 967.191   7
   2   2  19 14974.9 1045.54   7
   2   2  19 11778.6 891.178   9
  -2  -2  20 4176.60 573.512  11
   2   2  20 4371.94 582.857   7
   2   2  20 4352.13 531.731   6
  -2  -2  20 3359.52 534.192   7
   2   2  20 4005.67 515.857   9
   2   2  21 18228.2 1127.38   6
  -2  -2  21 16705.9 1191.51  11
  -2  -2  21 15370.0 1146.05   7
   2   2  22 12856.7 950.391   6
  -2  -2  22 10811.5 962.305   7
   2   2  22 13655.9 1036.54   7
  -2  -2  22 12615.1 1037.63  11
   2   2  23 12157.0 983.930   7
  -2  -2  23 12885.7 1058.94  11
  -2  -2  23 9710.82 892.779   7
   2   2  23 13042.9 947.643   6
  -2  -2  24 2881.91 460.750   7
   2   2  24 2693.80 468.078   7
   2   2  24 3033.71 460.763   6
  -2  -2  24 2521.77 471.655  11
  -2  -2  25 3335.34 523.777  11
  -2  -2  25 2428.76 416.139   7
   2   2  25 2780.40 467.175   7
   2   2  25 2960.51 448.455   6
   2   2  26 863.798 252.146   7
  -2  -2  26 366.375 198.882   7
   2   2  26 932.734 248.608   6
  -2  -2  27 5898.62 636.157   7
   2   2  27 8928.85 732.825   7
   2   2  28 147.569 75.1207   5
   2   2  28-59.9893 107.717   7
   2   2  29 584.033 173.065   7
   2   2  29 691.393 188.094   5
  -2   3  28 611.222 172.793   7
   2  -3  28 1034.83 250.991   5
   2  -3  27 2789.01 411.335   7
  -2   3  27 2719.52 376.058   7
  -2   3  27 2522.55 348.529  11
   2  -3  27 2273.79 414.678   5
   2  -3  26 412.179 125.090   7
  -2   3  26 122.791 106.021   7
  -2   3  26 473.278 169.393  11
   2  -3  26 155.761 164.881   5
  -2   3  25 1896.54 352.201   7
   2  -3  25 1835.49 370.172   7
   2  -3  25 2063.88 428.073   5
  -2   3  25 1976.07 350.463  11
  -2   3  24 884.444 239.093   7
  -2   3  24 522.160 211.509  11
   2  -3  24 350.855 198.160   7
   2  -3  24 398.819 190.455   5
  -2   3  23 3747.54 523.155  11
   2  -3  23 4438.26 618.155   7
  -2   3  23 2709.60 429.569   7
   2  -3  23 4316.26 632.963   5
   2  -3  22 4081.83 615.069   5
  -2   3  22 3978.15 549.318  11
  -2   3  22 2816.49 451.203   6
  -2   3  22 3328.23 476.848   7
   2  -3  22 4478.61 607.233   7
  -2   3  21 9893.55 846.561   6
   2  -3  21 10194.7 971.561   5
   2  -3  21 11447.4 1008.67   7
  -2   3  21 9398.30 790.641   7
  -2   3  21 9984.37 866.630  11
   2  -3  20 1133.09 331.727   7
  -2   3  20 952.048 189.902   6
  -2   3  20 1360.28 305.480  11
   2  -3  20 1183.96 356.664   5
  -2   3  20 975.474 273.057   7
  -2   3  19 11762.9 935.618  11
   2  -3  19 11083.9 1005.75   5
   2  -3  19 12503.6 1058.34   7
  -2   3  19 9967.96 784.609   7
  -2   3  19 10902.4 857.798   6
  -2   3  18 7066.53 678.274   6
   2  -3  18 7148.03 804.296   7
  -2   3  18 6970.04 638.804   7
  -2   3  18 8056.65 773.351  11
   2  -3  18 7199.65 813.490   5
  -2   3  17 790.205 222.491   7
   2  -3  17 711.697 238.868   5
  -2   3  17 694.011 228.815  11
  -2   3  17 883.096 355.777   2
   2  -3  17 621.469 140.393   2
  -2   3  17 895.447 230.758   6
   2  -3  17 888.601 249.972   7
   2  -3  16 8959.95 1301.12   2
  -2   3  16 16270.6 1725.32   2
  -2   3  15 19836.9 1841.10   2
   2  -3  15 16740.6 1700.25   2
  -2   3  14 1391.51 371.973   3
  -2   3  14 1702.94 555.510   2
   2  -3  14 1570.92 434.651   2
  -2   3  14 1101.03 432.450   4
   2  -3  13 2928.80 645.555   2
  -2   3  13 3260.64 695.323   2
  -2   3  13 2519.30 507.273   3
  -2   3  12 5702.44 758.630   3
   2  -3  12 5460.15 858.086   2
  -2   3  12 7085.86 1033.75   2
  -2   3  11 7614.37 792.945   1
   2  -3  11 6584.62 921.651   2
  -2   3  11 8038.23 860.401   3
   2  -3  10 8696.30 1002.87   2
  -2   3  10 7789.44 817.637   3
  -2   3  10 9396.88 875.139   1
  -2   3   9 6548.29 702.130   1
  -2   3   9 4903.60 627.698   3
   2  -3   9 5679.20 767.211   2
   2  -3   8 8631.38 906.124   2
  -2   3   8 7606.59 763.556   3
  -2   3   8 8901.05 800.612   1
   2  -3   7 591.335 235.966   2
  -2   3   7 388.025 139.472   1
  -2   3   7 597.341 210.731   3
  -2   3   6 3487.07 487.704   3
  -2   3   6 3890.46 510.467   1
   2   3  -5 14817.7 699.686   4
  -2   3   5 14657.9 964.628   3
  -2   3   5 15603.3 1004.39   1
   2   3  -4 111631. 2372.45   4
  -2   3   4 117922. 2842.01   3
  -2   3   4 115892. 2864.54   1
  -2   3   3 52422.1 1807.15   1
  -2   3   3 51496.8 1786.86   3
  -2   3   2 69238.8 2076.48   1
   2   3  -2 72920.9 2141.84   4
  -2   3   2 66791.0 2085.64   3
  -2   3   1 217809. 3978.07   3
  -2   3   1 216931. 3894.08   1
  -2   3   0 84314.3 2217.58   1
  -2   3   0 91185.7 2401.10   3
   2   3   1 235473. 4513.53   4
  -2   3  -1 231984. 4268.32   3
   2   3   2 70371.3 2361.04   4
  -2   3  -2 70620.4 2108.79   1
  -2   3  -2 71675.0 2244.46   3
   2   3   3 52533.6 2110.79   4
  -2   3  -3 56145.7 1888.72   1
  -2   3  -3 56190.4 1984.72   3
  -2   3  -4 140290. 3376.56   3
  -2   3  -4 132217. 3148.67   1
  -2   3  -5 19251.0 1215.55   3
  -2   3  -5 18745.4 1156.72   1
  -2   3  -6 5758.33 653.780   1
   2   3   6 3824.93 594.370   4
   2   3   7 606.378 278.144   4
  -2   3  -7 1157.64 329.114   1
   2   3   8 8969.19 917.027   2
   2   3   8 8952.84 945.486   4
  -2   3  -8 8982.33 848.549   1
  -2   3  -9 6699.94 708.565   1
   2   3   9 7701.28 890.667   4
   2   3   9 5630.18 781.829   2
   2   3  10 6299.16 863.792   2
   2   3  10 9380.60 1022.12   4
   2   3  11 5238.70 818.549   2
   2   3  11 7842.66 966.232   4
   2   3  12 6210.25 878.158   4
   2   3  12 5189.93 873.439   2
   2   3  13 4414.80 783.220   4
  -2  -3  13 4437.15 810.843   2
   2   3  13 2789.25 654.046   2
  -2  -3  14 1900.90 569.631   2
   2   3  14 1503.27 531.959   2
   2   3  14 1918.12 532.202   4
   2   3  15 16552.3 1742.20   2
   2   3  15 17996.6 1639.75   4
  -2  -3  15 20569.5 1900.03   2
   2   3  16 14187.0 1661.25   2
  -2  -3  16 14217.1 1664.69   2
   2   3  17 11.0652 374.263   2
   2   3  17 890.548 231.283   6
  -2  -3  17 1492.55 381.854  11
  -2  -3  17 1618.62 641.495   2
  -2  -3  17 892.961 267.066   7
   2   3  17 925.555 266.686   7
   2   3  17 894.116 242.735   9
   2   3  18 7075.35 694.148   9
   2   3  18 7542.07 674.202   6
   2   3  18 8600.37 777.419   7
  -2  -3  18 7939.03 871.666   7
  -2  -3  18 7873.66 801.124  11
   2   3  19 11062.5 868.591   9
  -2  -3  19 12257.7 1028.25  11
   2   3  19 11815.9 853.031   6
  -2  -3  19 11357.2 1028.87   7
   2   3  19 12720.8 961.204   7
   2   3  20 875.825 276.731   7
   2   3  20 1040.16 263.698   9
   2   3  20 1219.43 298.643   6
  -2  -3  20 811.500 136.713   7
  -2  -3  20 801.489 224.344  11
  -2  -3  21 9445.25 919.299   7
   2   3  21 11032.0 834.573   6
   2   3  21 12106.2 947.566   7
   2   3  21 10118.3 825.895   9
  -2  -3  21 10593.8 953.715  11
   2   3  22 5221.26 579.712   6
   2   3  22 4895.59 587.293   7
  -2  -3  22 3380.36 531.222   7
  -2  -3  22 4674.29 627.612  11
   2   3  23 4545.15 528.382   6
  -2  -3  23 3967.37 570.228   7
   2   3  23 4722.37 592.053   7
   2   3  24 974.021 253.517   6
  -2  -3  24 621.687 225.443   7
   2   3  24 405.846 180.703   7
  -2  -3  25 2385.39 417.060   7
   2   3  25 2633.44 412.477   6
   2   3  25 2163.48 363.172   7
   2   3  26 512.237 171.966   7
   2   3  26 181.254 153.041   6
   2   3  27 2955.47 404.388   7
   2   3  28 1099.17 235.090   7
   2   3  28 450.994 150.032   5
   2   3  29 1183.78 223.710   7
  -2   4  27 114.066 64.7462  11
  -2   4  27 218.977 116.158   7
   2  -4  26 2487.43 438.084   5
  -2   4  26 2717.34 349.876  11
  -2   4  26 2066.32 336.912   7
  -2   4  25 1402.08 291.609   7
  -2   4  25 1794.80 316.026  11
   2  -4  25 1844.75 382.661   5
  -2   4  24 10552.5 803.695  11
   2  -4  24 10883.4 917.303   7
   2  -4  24 12468.6 1043.91   5
  -2   4  24 10404.9 800.295   7
   2  -4  23-122.756 162.290   7
  -2   4  23-242.924 202.451   7
  -2   4  23-9.91581 119.356  11
   2  -4  23 237.629 191.579   5
   2  -4  22 8171.39 842.011   7
   2  -4  22 7725.60 853.251   5
  -2   4  22 5372.87 590.497   7
  -2   4  22 8378.44 765.556  11
  -2   4  22 5326.06 610.455   6
   2  -4  21 16158.3 1210.07   7
  -2   4  21 14291.1 1013.05   6
   2  -4  21 14686.4 1187.69   5
  -2   4  21 13429.2 924.841   7
  -2   4  21 16449.0 1104.25  11
  -2   4  20 1230.10 277.508   7
  -2   4  20 1568.21 337.392  11
   2  -4  20 1632.94 396.627   7
   2  -4  20 1245.78 365.687   5
  -2   4  20 1381.09 286.756   6
  -2   4  19 1034.07 265.978   6
  -2   4  19 1290.61 320.754  11
  -2   4  19 1324.95 298.745   7
   2  -4  19 1883.77 412.512   7
   2  -4  19 1560.58 382.192   5
   2  -4  18 16430.9 1258.99   5
  -2   4  18 18112.0 1145.77  11
   2  -4  18 19289.4 1379.86   7
  -2   4  18 15905.3 980.108   7
  -2   4  18 16774.1 1058.19   6
   2  -4  17 18736.6 1351.35   5
   2  -4  17 19682.3 1395.06   7
  -2   4  17 16180.9 986.703   7
  -2   4  17 19616.6 1200.25  11
  -2   4  17 17166.2 1038.84   6
   2  -4  16 21076.7 1431.27   7
  -2   4  16 17135.1 1002.23   7
  -2   4  16 20186.6 1198.24  11
   2  -4  16 18812.9 1347.88   5
  -2   4  16 19220.3 1088.28   6
   2  -4  15 4091.86 619.071   5
  -2   4  15 3526.49 778.511   4
  -2   4  14 17997.3 1794.89   4
  -2   4  13 887.541 356.529   3
  -2   4  12 2068.04 550.771   3
  -2   4  12 4140.06 783.615   2
   2  -4  12 3091.86 660.211   2
  -2   4  11 3135.93 605.777   3
  -2   4  11 2349.28 525.766   2
   2  -4  11 2653.14 587.417   2
   2  -4  10 27928.2 1867.77   2
  -2   4  10 31431.5 1918.16   3
  -2   4  10 33689.3 2137.99   2
  -2   4   9 50561.1 2260.68   1
  -2   4   9 56747.9 2540.47   3
  -2   4   8 28119.9 1658.46   1
  -2   4   8 25664.0 1638.42   3
  -2   4   7 34613.9 1812.78   1
  -2   4   7 35325.2 1848.75   3
  -2   4   6 84334.8 2847.03   1
  -2   4   6 84993.8 2829.96   3
  -2   4   5 51282.8 2113.72   3
  -2   4   5 53260.3 2170.38   1
  -2   4   4 34531.4 1696.70   1
  -2   4   4 30219.4 1555.54   3
  -2   4   3 98994.7 2883.18   1
   2   4  -3 104714. 2758.18   4
  -2   4   2 19603.4 1223.55   3
  -2   4   2 21061.6 1268.10   1
   2   4  -2 23525.2 1323.71   4
  -2   4   1 52899.6 1985.60   1
  -2   4   1 50394.7 2001.85   3
   2   4   0 7514.25 803.208   4
  -2   4   0 5897.94 678.458   3
  -2   4   0 5916.04 644.228   1
  -2   4  -1 50877.3 2053.88   3
  -2   4  -1 50429.9 1953.61   1
  -2   4  -2 21079.6 1344.58   3
  -2   4  -2 20728.1 1268.21   1
   2   4   2 22455.9 1479.04   4
  -2   4  -3 96327.2 3000.62   3
  -2   4  -3 95929.8 2892.24   1
   2   4   3 97489.9 3227.13   4
  -2   4  -4 34728.1 1722.30   1
  -2   4  -4 36152.2 1861.93   3
   2   4   4 33513.8 1903.22   4
  -2   4  -5 57842.4 2307.85   1
  -2   4  -5 57361.7 2368.47   3
  -2   4  -6 96374.0 3109.26   1
   2   4   6 83121.3 3151.65   4
  -2   4  -7 31965.2 1778.86   1
   2   4   7 34592.4 2012.65   4
   2   4   8 24697.8 1724.82   4
  -2   4  -8 18336.4 1346.93   1
  -2   4  -9 61200.3 2518.32   1
   2   4   9 58359.3 2757.98   4
  -2  -4  10 33295.4 2087.00   2
   2   4  10 35607.9 2198.76   4
   2   4  11 2476.37 599.536   2
  -2  -4  11 2851.34 619.286   2
   2   4  11 2646.50 623.373   4
   2   4  12 2896.77 648.594   2
   2   4  12 3986.12 796.882   4
  -2  -4  12 3557.84 702.814   2
   2   4  13 1433.57 474.917   4
   2   4  14 20931.6 1885.94   4
   2   4  15 3789.76 474.983   6
  -2  -4  15 4034.57 579.519  11
   2   4  15 3727.36 527.702   7
   2   4  15 4214.88 858.926   4
   2   4  16 16562.3 1721.21   4
  -2  -4  16 22885.8 1428.37  11
  -2  -4  16 21655.3 1561.53   7
   2   4  16 20369.7 1235.93   7
   2   4  16 18645.1 1103.97   9
   2   4  16 18505.7 1033.17   6
  -2  -4  17 19853.8 1487.93   7
   2   4  17 19883.6 1204.16   7
  -2  -4  17 21780.2 1385.61  11
   2   4  17 17941.4 1102.89   9
   2   4  17 17522.7 1016.97   6
   2   4  18 16961.0 1070.20   9
  -2  -4  18 19514.9 1323.13  11
   2   4  18 17895.1 1029.63   6
   2   4  18 18346.6 1173.53   7
  -2  -4  18 19133.6 1417.76   7
   2   4  19 1918.31 368.647   6
  -2  -4  19 1584.52 389.674   7
   2   4  19 1737.84 392.830   7
   2   4  19 1327.23 302.291   9
   2   4  20 1626.25 337.006   9
  -2  -4  20 1402.14 322.374   7
   2   4  20 1718.53 354.582   6
   2   4  20 1732.19 359.709   7
   2   4  21 15809.8 1005.99   6
  -2  -4  21 15287.0 1188.78   7
   2   4  21 17337.8 1091.25   7
   2   4  21 13851.0 968.440   9
  -2  -4  22 8582.44 877.394   7
   2   4  22 9099.27 777.327   7
   2   4  22 8430.02 735.286   9
   2   4  22 9076.06 740.971   6
  -2  -4  23 61.1671 147.748   7
   2   4  23-79.4983 102.761   7
   2   4  23 358.652 206.699   6
   2   4  24 11930.1 866.623   7
   2   4  24 11257.5 814.890   6
   2   4  25 2327.55 389.084   6
   2   4  25 2367.96 388.407   7
   2   4  26 2805.41 386.921   7
   2   4  26 3053.04 402.393   6
   2   4  27 221.149 90.2671   6
   2   4  27 530.885 166.442   7
   2   4  28 553.188 166.222   7
   2  -5  26 373.478 147.693   5
  -2   5  26 268.027 84.2183  11
  -2   5  25 1840.00 314.006   7
   2  -5  25 1353.21 313.656   5
  -2   5  25 986.290 202.186  11
  -2   5  24 360.272 144.018  11
   2  -5  24 483.231 217.775   5
  -2   5  24 505.996 156.535   7
  -2   5  23 181.754 156.302  11
  -2   5  23-45.1003 151.502   7
   2  -5  23 324.956 228.239   5
  -2   5  22 13530.9 926.758  11
  -2   5  22 12360.5 857.457   7
  -2   5  22 12189.4 892.224   6
   2  -5  22 12714.5 1094.26   5
  -2   5  21 224.147 155.975   7
  -2   5  21 229.510 113.722  11
  -2   5  21 446.366 123.949   6
   2  -5  20 8926.57 909.526   7
   2  -5  20 6345.16 784.238   5
  -2   5  20 7935.52 702.495   7
  -2   5  20 8159.02 736.044   6
  -2   5  20 9198.93 809.798  11
  -2   5  19 9431.25 779.774   6
   2  -5  19 9843.53 999.059   5
   2  -5  19 10773.7 1028.20   7
  -2   5  19 9921.38 780.478   7
  -2   5  19 11105.0 890.764  11
   2  -5  18 5468.30 739.394   5
  -2   5  18 5794.93 652.774  11
   2  -5  18 5625.85 743.874   7
  -2   5  18 4742.56 552.424   7
   2  -5  17 765.176 281.855   7
   2  -5  17 627.331 237.134   5
  -2   5  17 870.816 269.605   7
  -2   5  17 1079.88 287.677  11
  -2   5  16 881.822 233.055   7
   2  -5  16 1287.51 362.042   5
   2  -5  16 924.085 308.530   7
  -2   5  16 1115.63 290.670  11
   2  -5  15 4661.98 669.525   5
   2  -5  15 5792.54 752.741   7
  -2   5  15 4494.15 522.579   7
  -2   5  15 5295.36 617.126  11
  -2   5  14 426.282 165.257  11
  -2   5  14 273.258 134.181   7
   2  -5  14 598.470 191.187   7
   2  -5  14 363.072 160.306   5
  -2   5  14 618.806 357.013   4
  -2   5  13 4298.68 930.032   4
  -2   5  12 2647.97 649.038   3
  -2   5  11 985.087 378.717   3
  -2   5  10 354.744 282.508   3
  -2   5  10 126.132 141.459   1
  -2   5   9 11717.0 1242.99   3
  -2   5   9 8434.89 1001.45   1
  -2   5   8 6609.14 933.701   3
  -2   5   8 8904.67 1019.71   1
  -2   5   7 7304.48 912.586   1
  -2   5   7 8014.95 979.451   3
  -2   5   6 8925.97 1013.90   1
  -2   5   6 12048.2 1156.45   3
  -2   5   5 105127. 3481.62   3
  -2   5   5 102778. 3449.83   1
  -2   5   4 31389.5 1808.71   3
  -2   5   4 33240.3 1876.46   1
  -2   5   3 90692.2 3096.19   3
  -2   5   3 96410.7 3215.88   1
  -2   5   2 46885.0 2165.09   1
  -2   5   2 45550.7 2125.48   3
   2   5  -2 51379.9 2242.85   4
  -2   5   1 24564.0 1523.44   1
  -2   5   1 21509.5 1454.24   3
   2   5  -1 26320.9 1620.05   4
  -2   5   0 125547. 3558.03   1
  -2   5   0 119454. 3560.94   3
   2   5   0 114447. 3692.33   4
  -2   5  -1 23392.5 1493.17   1
  -2   5  -1 22849.3 1533.42   3
   2   5   1 22000.9 1603.08   4
  -2   5  -2 46174.2 2221.27   3
  -2   5  -2 47940.0 2182.20   1
   2   5   2 42200.1 2276.03   4
  -2   5  -3 97731.0 3394.58   3
   2   5   3 100405. 3668.32   4
  -2   5  -3 92677.4 3126.59   1
  -2   5  -4 34791.7 2012.40   3
   2   5   4 35024.3 2178.98   4
  -2   5  -4 33522.6 1891.04   1
  -2   5  -5 110915. 3602.00   1
   2   5   5 104231. 3858.69   4
  -2   5  -6 10879.0 1094.06   1
   2   5   6 10187.2 1206.64   4
   2   5   7 7526.61 1032.56   4
  -2   5  -7 7403.15 911.240   1
  -2   5  -8 5721.86 831.352   1
   2   5   8 6931.84 1009.19   4
  -2   5  -9 11312.8 1183.04   1
   2   5   9 11526.7 1330.30   4
   2   5  10 541.869 368.027   4
   2   5  11 1370.05 524.811   4
   2   5  12 3925.19 822.107   4
   2   5  13 4163.16 842.441   4
   2   5  14 417.700 157.587   6
   2   5  14 611.917 203.989   7
   2   5  15 4787.25 612.195   7
   2   5  15 4476.30 509.364   6
   2   5  16 976.411 284.052   9
   2   5  16 983.785 261.303   7
   2   5  16 872.134 230.623   6
   2   5  17 1185.28 332.478   7
   2   5  17 844.366 225.908   6
   2   5  17 743.744 260.186   9
   2   5  18 5508.94 643.588   7
   2   5  18 5067.97 592.748   9
   2   5  18 5098.20 558.694   6
   2   5  19 8895.40 777.319   9
   2   5  19 11649.2 898.179   7
   2   5  19 10784.6 793.277   6
   2   5  20 8796.30 717.651   6
   2   5  20 7624.42 712.234   9
   2   5  21 297.569 194.694   7
   2   5  21 194.119 141.540   6
   2   5  21 282.698 157.873   9
   2   5  22 15027.7 949.254   7
   2   5  22 13922.9 886.154   6
   2   5  22 13671.0 907.509   9
   2   5  23 225.353 143.819   9
   2   5  23 196.449 104.026   7
   2   5  23 92.3260 122.653   6
   2   5  24 466.245 168.014   7
   2   5  24 256.903 167.878   6
   2   5  25 1306.20 240.084   6
   2   5  25 1039.75 225.161   7
   2   5  26 185.231 101.457   7
   2   5  26 447.770 140.525   6
   2   5  27 818.401 159.894   6
   2   5  27 1232.85 230.963   7
  -2   6  25 796.464 168.876  11
   2  -6  24 4277.19 514.349   5
  -2   6  24 4316.67 435.919   7
  -2   6  24 4346.27 434.974  11
  -2   6  23 2263.42 317.370   7
   2  -6  23 1990.05 388.135   5
  -2   6  23 2543.92 362.322  11
   2  -6  22 2446.63 442.802   5
  -2   6  22 1995.31 338.409  11
  -2   6  22 2272.91 355.744   7
  -2   6  21 247.847 177.571  11
   2  -6  21 333.920 224.826   5
  -2   6  21 97.5800 109.091   7
   2  -6  20 1580.53 388.349   5
  -2   6  20 1438.80 300.864   7
  -2   6  20 1670.85 312.634  11
  -2   6  19 3414.07 487.878  11
  -2   6  19 3748.67 465.516   7
   2  -6  19 2467.55 502.356   5
   2  -6  18 2694.35 511.996   5
  -2   6  18 3459.24 486.323  11
  -2   6  18 2613.63 406.096   7
   2  -6  17 9812.61 1020.95   5
  -2   6  17 10849.3 824.672   7
  -2   6  17 11570.0 922.048  11
   2  -6  16 6782.77 857.749   5
  -2   6  16 6850.85 657.147   7
  -2   6  16 7192.47 733.142  11
  -2   6  15 745.655 254.557  11
  -2   6  15 659.213 232.972   7
   2  -6  15 792.885 310.479   5
  -2   6  14 2268.49 394.113   7
   2  -6  14 3656.68 591.118   5
  -2   6  14 3779.64 508.872  11
   2  -6  13 17773.5 1272.51   5
  -2   6  13 14474.3 968.529   7
  -2   6  13 18105.7 1074.71  11
   2  -6  12 5646.13 702.480   5
  -2   6  12 6008.34 1015.42   3
  -2   6  12 5862.67 583.545  11
  -2   6  11 16024.9 947.996  11
  -2   6  11 16674.7 1887.49   4
  -2   6  11 14060.0 1553.24   3
  -2   6  10 24080.2 2018.61   3
  -2   6   9 2966.57 668.635   1
  -2   6   9 4033.52 765.523   3
  -2   6   8 4227.97 791.483   1
  -2   6   8 5285.41 884.823   3
  -2   6   7 1975.25 524.906   3
  -2   6   7 2813.37 685.606   1
  -2   6   6 50029.5 2641.64   3
  -2   6   6 51314.6 2738.19   1
  -2   6   5 841.334 380.978   1
  -2   6   5 1076.32 414.362   3
  -2   6   4 18210.7 1511.77   3
  -2   6   4 18956.9 1594.92   1
  -2   6   3 17274.9 1457.23   3
  -2   6   3 17333.5 1487.94   1
  -2   6   2 7333.96 934.982   3
  -2   6   2 7799.25 995.368   1
  -2   6   1 5485.98 801.908   3
  -2   6   1 6436.41 873.647   1
  -2   6   0 3424.73 617.855   1
   2   6   0 3447.17 680.188   4
  -2   6   0 3139.29 651.835   3
  -2   6  -1 6570.38 929.536   3
   2   6   1 6200.41 942.330   4
  -2   6  -1 5724.00 847.417   1
  -2   6  -2 7347.81 932.983   1
  -2   6  -2 8191.41 1029.16   3
   2   6   2 8566.61 1109.44   4
  -2   6  -3 15362.2 1364.25   1
  -2   6  -3 15562.8 1452.89   3
   2   6   3 18326.6 1667.38   4
  -2   6  -4 16672.2 1427.44   1
   2   6   4 17529.7 1660.87   4
   2   6   5 910.954 426.227   4
  -2   6  -5 1151.29 377.307   1
   2   6   6 52978.6 3007.89   4
  -2   6  -6 51408.5 2577.72   1
  -2   6  -7 1917.51 531.510   1
   2   6   7 2071.62 624.617   4
   2   6   8 5310.04 976.910   4
  -2   6  -8 4939.58 836.969   1
   2   6   9 4691.01 948.954   4
   2   6  10 24546.0 2182.71   4
   2   6  11 17750.8 1837.34   4
   2   6  11 15515.3 893.045   6
   2   6  12 5822.35 568.971   6
   2   6  13 16708.0 970.507   6
   2   6  14 3174.45 423.130   6
   2   6  14 3805.28 532.003   7
   2   6  15 697.954 253.299   7
   2   6  15 718.204 191.432   6
   2   6  16 7234.90 695.747   9
   2   6  16 6958.21 733.699   7
   2   6  16 6285.44 616.337   6
   2   6  17 10525.1 846.157   9
   2   6  17 10566.3 791.466   6
   2   6  17 11077.4 885.260   7
   2   6  18 2742.07 426.439   9
   2   6  18 2718.83 431.290   7
   2   6  18 2882.83 419.523   6
   2   6  19 3511.11 466.107   7
   2   6  19 2577.16 406.347   9
   2   6  19 3756.65 478.506   6
   2   6  20 1708.75 348.456   6
   2   6  20 1729.38 328.392   7
   2   6  20 1526.09 305.838   9
   2   6  21 200.513 139.082   9
   2   6  21 187.188 156.099   7
   2   6  21 198.799 155.972   6
   2   6  22 2062.16 336.370   9
   2   6  22 2480.99 371.493   7
   2   6  22 2729.67 368.217   6
   2   6  23 2753.54 375.466   7
   2   6  23 2285.15 339.597   9
   2   6  23 2291.99 337.385   6
   2   6  24 5489.69 496.554   7
   2   6  24 5201.93 490.247   6
   2   6  25 1100.54 230.101   6
   2   6  25 1032.80 210.452   7
   2  -6 -26 616.515 168.649   8
   2   6  26 543.838 144.405   7
   2   6  26 541.298 120.387   6
  -2   7  23 3460.30 374.762  11
  -2   7  22 3579.51 396.377   7
  -2   7  22 3559.79 403.312  11
  -2   7  21 1778.94 301.211   7
  -2   7  21 1766.17 314.022  11
  -2   7  20 4257.13 469.557   7
  -2   7  20 4727.77 511.241  11
   2  -7  19 6210.37 749.276   5
  -2   7  19 6720.59 612.314   7
  -2   7  19 6713.36 642.032  11
   2  -7  18 20646.0 1395.30   5
  -2   7  18 22307.5 1202.83  11
  -2   7  18 22027.9 1125.82   7
  -2   7  17 1255.93 303.191   7
   2  -7  17 1015.29 348.194   5
  -2   7  17 785.217 290.615  11
   2  -7  16 39913.5 2071.51   5
  -2   7  16 40502.7 1712.79  11
  -2   7  16 40222.0 1616.82   7
  -2   7  15 2815.55 415.368   7
  -2   7  15 3117.72 475.921  11
   2  -7  15 3589.29 611.141   5
   2  -7  14 9389.24 966.027   5
  -2   7  14 7144.86 702.930   7
  -2   7  14 9785.18 806.677  11
   2  -7  13 2549.33 479.990   5
  -2   7  13 2837.29 427.450  11
  -2   7  13 2001.23 359.649   7
   2  -7  12 1331.08 356.561   5
  -2   7  12 1886.47 351.784  11
  -2   7  11 775.069 230.814  11
   2  -7  11 566.443 246.004   5
   2  -7  10 21373.5 1324.67   5
  -2   7  10 23926.7 1172.50  11
   2  -7   9 5955.31 681.145   5
  -2   7   9 6381.36 588.129  11
  -2   7   8 11208.5 1404.54   1
   2  -7   8 8546.05 796.099   5
  -2   7   8 9480.50 1295.83   3
  -2   7   8 10542.7 749.695  11
  -2   7   7 2711.14 688.433   1
  -2   7   7 4548.18 486.976  11
  -2   7   7 5220.88 984.575   3
  -2   7   6 5755.78 1010.10   1
  -2   7   6 4905.27 908.122   3
  -2   7   5 8726.56 1212.19   1
  -2   7   5 8085.81 1144.01   3
  -2   7   4 10530.7 1314.23   1
  -2   7   4 9683.01 1224.09   3
  -2   7   3 8213.76 1148.32   1
  -2   7   3 8768.34 1158.70   3
  -2   7   2 41222.4 2490.75   3
  -2   7   2 37996.6 2420.73   1
  -2   7   1 4678.56 846.724   1
  -2   7   1 3815.72 794.949   3
  -2   7   0-473.561 263.643   1
  -2   7   0 393.512 210.692   3
  -2   7  -1 3907.83 740.499   1
  -2   7  -1 4069.72 808.798   3
   2   7   2 44378.8 2761.33   4
  -2   7  -2 34008.0 2184.44   1
  -2   7  -3 7278.97 999.029   1
   2   7   3 10137.3 1344.91   4
   2   7   4 10153.1 1416.76   4
  -2   7  -4 9148.55 1124.54   1
   2   7   5 8892.41 1341.80   4
  -2   7  -5 8242.35 1092.44   1
  -2   7  -6 5515.55 922.593   1
   2   7   6 6179.63 1131.16   4
   2   7   7 5008.37 1046.58   4
   2   7   8 10950.6 1537.38   4
   2   7   8 10320.2 737.136   6
  -2   7  -8 10279.1 884.930  11
   2   7   9 6063.34 575.683   6
   2   7  10 23619.6 1116.39   6
   2   7  11 629.152 189.883   6
   2   7  12 1872.87 334.648   6
   2   7  13 2507.42 375.641   6
   2   7  14 8229.63 699.058   6
   2   7  14 9173.68 811.145   7
   2   7  15 3147.95 462.725   7
   2   7  15 3360.96 448.062   6
   2   7  16 42620.7 1735.40   7
   2   7  16 40085.8 1557.31   6
   2   7  17 830.715 255.587   9
   2   7  17 522.033 237.620   7
   2   7  17 1162.14 288.356   6
   2   7  18 23269.7 1187.76   7
   2   7  18 22194.8 1112.45   6
   2   7  18 21421.5 1134.19   9
   2   7  19 6748.39 595.800   6
   2   7  19 7097.01 642.730   7
   2   7  19 5949.00 579.729   9
   2   7  20 4362.53 486.183   7
   2   7  20 4383.62 482.637   6
   2   7  20 4145.01 474.746   9
   2   7  21 1308.91 256.617   9
   2   7  21 1853.83 300.299   7
   2   7  21 1651.50 286.782   6
   2   7  22 3176.48 371.214   9
   2   7  22 3690.84 401.161   6
   2   7  22 3932.42 420.944   7
   2   7  23 3411.71 384.389   6
   2   7  23 3880.10 401.893   7
   2   7  23 3591.91 359.886   9
   2   7  24 3590.27 368.150   7
   2   7  24 2813.90 328.788   6
   2   7  25 4857.94 393.449   7
  -2   8  22 405.740 130.215  11
  -2   8  21 2698.55 326.401  11
  -2   8  20 1568.53 287.632  11
  -2   8  19 3124.04 370.938   7
  -2   8  19 2698.60 375.954  11
  -2   8  18 404.807 184.479   7
  -2   8  18 199.824 97.1233  11
  -2   8  17 3683.20 461.654   7
  -2   8  17 3293.83 424.305  11
  -2   8  16 1300.26 291.352  11
  -2   8  16 1095.19 245.994   7
  -2   8  15 12628.8 902.765  11
  -2   8  15 11666.1 839.853   7
  -2   8  14 586.945 110.933   7
  -2   8  14 451.700 183.431  11
  -2   8  13 4318.01 524.154  11
  -2   8  13 3187.24 455.931   7
  -2   8  12 16612.2 1045.94   7
  -2   8  12 18204.3 1056.72  11
  -2   8  11 4657.45 526.131  11
  -2   8  10 1042.68 270.471  11
  -2   8   9 648.946 181.510  11
  -2   8   8 13778.5 878.834  11
  -2   8   7 7813.49 662.429  11
  -2   8   6 14912.3 910.099  11
  -2   8   5 15495.1 922.480  11
  -2   8   4 235.036 150.011  11
   2   8  -3 9112.00 818.854  11
  -2   8   3 8201.19 691.520  11
   2   8  -2 30254.8 1477.81  11
  -2   8   2 26439.9 1261.01  11
   2   8  -1 9094.85 793.462  11
  -2   8   1 9215.41 751.515  11
  -2   8   0 31245.3 1411.97  11
   2   8   0 31888.4 1469.21  11
   2   8   1 7988.32 706.170  11
  -2   8  -1 8654.43 735.416  11
   2   8   2 25125.1 1255.85  11
  -2   8  -2 27002.5 1328.90  11
   2  -8  -3 6145.28 606.802   5
  -2   8  -3 8156.68 730.494  11
   2   8   4 237.538 188.387   6
  -2   8  -4 364.181 145.226  11
  -2   8  -5 17128.7 1099.04  11
   2   8   5 17415.5 1016.20   6
  -2   8  -6 15032.6 1048.73  11
   2   8   6 14200.5 908.285   6
  -2   8  -7 8288.28 763.842  11
   2   8   7 8024.26 671.207   6
   2   8   8 13136.1 852.239   6
  -2   8  -8 14355.8 1042.20  11
  -2   8  -9 1040.91 286.228  11
   2   8   9 1033.87 247.466   6
   2   8  10 853.239 227.533   6
  -2   8 -10 1169.71 281.312  11
  -2   8 -11 4899.07 633.269  11
   2   8  11 4615.91 512.045   6
   2   8  12 16786.2 981.178   6
  -2   8 -12 18347.7 1267.61  11
  -2   8 -13 4351.70 618.841  11
   2   8  13 3678.35 452.505   6
   2   8  14 262.412 141.842   7
   2   8  14 265.905 152.484   6
   2   8  15 12529.7 909.146   7
   2   8  15 11241.2 797.503   6
  -2   8 -15 12618.9 1010.84  11
   2   8  16 610.019 173.094   7
   2   8  16 1232.75 294.065   9
  -2   8 -16 1455.33 371.748  11
   2   8  16 1355.35 282.430   6
   2   8  17 3733.54 467.019   7
   2   8  17 3881.45 463.457   9
   2   8  17 4269.35 457.799   6
  -2   8 -17 4095.95 557.664  11
   2   8  18 357.519 137.377   7
   2   8  18 240.698 131.307   6
   2   8  18 207.265 107.276   9
   2   8  19 2449.67 354.024   6
   2   8  19 3074.50 380.680   7
   2   8  19 2146.84 332.287   9
   2   8  20 2033.98 311.673   9
   2   8  20 1839.59 298.370   7
   2   8  20 1375.77 261.591   6
   2   8  21 2825.86 331.212   7
   2   8  21 2152.18 300.396   6
   2   8  21 3111.45 361.808   9
   2   8  22 570.459 139.832   9
   2   8  22 449.509 138.884   7
   2   8  22 394.873 132.947   6
   2  -8 -23 186.433 73.9591   8
   2   8  23-22.2201 92.1301   6
   2   8  23 124.513 87.7021   7
   2   9 -21 1936.58 292.205  11
  -2   9  20 1106.32 198.885  11
   2   9 -20 1361.42 277.796  11
  -2   9  19 59.3961 71.8528  11
  -2   9  18 1608.50 272.579  11
  -2   9  17 691.183 160.802  11
  -2   9  16 2634.07 366.012  11
  -2   9  15-38.3386 142.030   7
  -2   9  15-9.46136 87.9296  11
  -2   9  14 911.611 242.420  11
  -2   9  14 685.914 181.101   7
  -2   9  13 11.5218 155.668   7
  -2   9  13 524.107 199.752  11
  -2   9  12 4350.30 521.262   7
  -2   9  12 5118.53 538.990  11
  -2   9  11 2060.69 349.122  11
  -2   9  10 1681.05 315.594  11
  -2   9   9 7732.62 657.898  11
  -2   9   8 1433.21 270.663  11
   2   9  -7 3729.63 545.466  11
  -2   9   7 2569.39 377.254  11
   2   9  -6-23.5583 145.849  11
  -2   9   6-8.92810 102.191  11
  -2   9   5 7617.50 654.142  11
   2   9  -5 7968.65 777.265  11
  -2   9   4 3589.19 455.918  11
   2   9  -4 3822.61 547.326  11
   2   9  -3 31321.1 1525.14  11
  -2   9   3 27764.6 1274.01  11
  -2   9   2 13108.2 875.644  11
   2   9  -2 15442.9 1048.23  11
   2   9  -1 5618.88 619.121  11
  -2   9   1 5499.85 572.628  11
  -2   9   0 8342.77 714.803  11
   2   9   0 4812.13 557.919  11
  -2   9  -1 5600.53 598.978  11
   2   9   1 3609.70 477.822  11
   2   9   2 14332.4 971.199   6
  -2   9  -2 13147.1 927.957  11
   2   9   3 27570.3 1320.16   6
  -2   9  -3 27957.0 1381.13  11
   2   9   4 2821.77 429.068   6
  -2   9  -4 3126.53 480.595  11
  -2   9  -5 7931.46 736.198  11
   2   9   5 7290.22 644.961   6
   2   9   6 176.110 128.331   6
  -2   9  -6-158.171 186.658  11
  -2   9  -7 3278.54 484.451  11
   2   9   7 3075.78 417.098   6
  -2   9  -8 1959.41 410.533  11
   2   9   8 1421.76 284.988   6
   2   9   9 4955.16 526.847   6
  -2   9  -9 8792.00 817.686  11
  -2   9 -10 1269.36 320.756  11
   2   9  10 1050.67 249.414   6
  -2   9 -11 1683.46 377.281  11
   2   9  11 1239.65 261.391   6
  -2   9 -12 5061.70 627.359  11
   2   9  12 4881.22 509.046   6
  -2   9 -13 428.745 243.545  11
   2   9  13 234.542 135.546   6
   2   9  14 1028.69 238.519   7
  -2   9 -14 1032.97 299.993  11
   2   9  14 1082.24 274.842   6
  -2   9 -15 155.029 112.638  11
   2   9  15-81.5200 165.891   7
   2   9  15 211.185 166.202   6
   2   9  16 2545.07 362.120   9
   2   9  16 3288.56 410.844   7
  -2   9 -16 3143.72 439.764  11
   2   9  16 2576.51 361.091   6
   2   9  17 469.946 149.699   9
   2   9  17 603.040 184.049   7
  -2   9 -17 629.964 178.719  11
   2   9  17 437.584 162.813   6
   2   9  18 1820.81 289.382   9
   2   9  18 1781.21 289.687   7
   2   9  18 1448.52 256.026   6
   2   9  19-99.1277 85.0938   9
   2   9  19 79.7220 102.007   7
   2   9  19 20.2261 90.2526   6
   2   9  20 1071.46 202.073   9
   2   9  20 984.537 191.106   7
   2   9  20 1240.12 219.155   6
   2   9  21 1716.41 232.136   7
   2  10 -18 19.6149 66.1425  11
   2  10 -17 1049.25 234.878  11
  -2  10  17 891.338 173.166  11
  -2  10  16 523.950 147.577  11
   2  10 -16 962.998 245.454  11
   2  10 -15 794.879 225.292  11
  -2  10  15 464.355 128.574  11
   2  10 -14 2989.36 448.481  11
  -2  10  14 2662.31 351.158  11
  -2  10  13 3635.34 431.612  11
   2  10 -13 4431.36 551.283  11
  -2  10  12 1941.96 325.997  11
   2  10 -12 2808.96 465.164  11
  -2  10  11 2785.79 387.307  11
  -2  10  11 2648.05 382.899   7
  -2  10  10 589.621 165.427  11
   2  10 -10 713.188 239.149  11
  -2  10   9 450.130 156.090  11
   2  10  -9 407.538 216.357  11
  -2  10   8 480.275 201.179  11
   2  10  -8 297.261 141.590  11
   2  10  -7 672.910 221.148  11
  -2  10   7 391.819 135.058  11
  -2  10   6 566.521 144.170  11
   2  10  -6 447.484 196.291  11
  -2  10   5 1527.13 289.875  11
   2  10  -5 1538.08 306.506  11
  -2  10   4 7198.14 626.289  11
   2  10  -4 8913.73 774.254  11
   2  10  -3 3750.43 495.492  11
  -2  10   3 3271.97 418.844  11
  -2  10   2 1561.66 320.447  11
   2  10  -2 1916.80 373.880  11
  -2  10   1 588.653 225.719  11
   2  10  -1 679.661 174.490   6
   2  10  -1 879.717 280.951  11
   2  10   0 1666.00 308.308   6
   2  10   0 1697.84 337.911  11
  -2  10   0 1855.91 337.903  11
   2  10   1 621.608 193.608   6
  -2  10  -1 1023.17 278.770  11
   2  10   1 501.707 200.343  11
   2  10   2 1796.25 309.565  11
  -2  10  -2 1922.05 348.447  11
   2  10   2 1572.59 317.579   6
   2  10   3 2877.21 399.966   6
  -2  10  -3 3701.58 487.453  11
   2  10   3 3186.06 410.914  11
  -2  10  -4 7985.61 718.302  11
   2  10   4 6450.74 585.747   6
  -2  10  -5 1647.09 358.434  11
   2  10   5 841.112 243.453   6
  -2  10  -6 755.354 238.826  11
   2  10   6 315.463 118.398   6
  -2  10  -7 524.514 220.125  11
   2  10   7 246.832 133.214   6
   2  10   8-3.64740 138.676   6
  -2  10  -8 500.895 239.633  11
   2  10   9 517.664 182.470   6
  -2  10  -9 711.458 211.356  11
  -2  10 -10 589.171 223.888  11
   2  10  10 722.442 174.652   6
  -2  10 -11 3449.12 490.117  11
   2  10  11 3120.91 398.306   6
   2  10  12 2093.61 355.817   7
   2  10  12 1574.24 293.444   6
  -2  10 -12 2372.09 395.376  11
   2  10  13 3833.60 432.744   7
  -2  10 -13 3086.23 458.097  11
   2  10  13 2477.58 334.206   6
   2  10  14 2422.72 339.195   9
  -2  10 -14 2211.74 367.619  11
   2  10  14 1740.57 284.050   6
   2  10  14 2144.29 331.302   7
   2  10  15 495.969 141.387   9
   2  10  15 524.371 131.946   7
  -2  10 -15 647.825 179.734  11
   2  10  15 318.147 122.727   6
  -2  10 -16 693.326 193.152  11
   2  10  16 342.598 133.748   9
   2  10  16 676.125 174.512   6
   2  10  16 804.754 188.928   7
   2  10  17 637.648 151.858   9
   2  10  17 961.619 184.317   7
   2  10  17 826.327 172.083   6
   2  10  18 78.4130 64.0478   9
   2  10  18 286.546 123.198   7
   2  11 -15 912.713 177.347  11
   2  11 -14 737.095 175.778  11
  -2  11  14 488.157 117.512  11
  -2  11  13 79.5275 82.9806  11
   2  11 -13 6.00143 69.9828  11
  -2  11  12 34.4506 72.6067  11
   2  11 -12-47.5621 113.680  11
  -2  11  11 808.173 183.293  11
   2  11 -11 975.770 220.845  11
  -2  11  10-65.0207 83.3627  11
   2  11 -10 181.325 101.391  11
  -2  11   9 750.444 191.587  11
   2  11  -9 856.860 214.761  11
   2  11  -8 816.068 236.252  11
  -2  11   8 597.497 182.465  11
  -2  11   7 1887.73 303.193  11
   2  11  -7 2130.54 338.929  11
  -2  11   6 320.222 162.786  11
   2  11  -6 371.438 137.915  11
  -2  11   5 732.494 204.850  11
   2  11  -5 737.223 219.089  11
  -2  11   4 2024.91 315.180  11
   2  11  -4 2664.74 392.189  11
   2  11  -3 213.518 130.538  11
  -2  11   3 423.645 132.945  11
   2  11  -2 826.344 196.196  11
  -2  11   2 1057.40 224.648  11
  -2  11   1 1685.13 289.013  11
   2  11  -1 1725.48 308.633  11
  -2  11   0 3580.85 426.298  11
   2  11   0 3748.83 437.467  11
  -2  11  -1 1703.97 292.754  11
   2  11   1 1735.14 284.742  11
   2  11   2 959.584 218.182  11
  -2  11  -2 915.640 239.593  11
   2  11   3 277.184 143.201   6
  -2  11  -3 279.046 133.093  11
   2  11   4 1690.93 261.852   6
  -2  11  -4 2267.40 353.756  11
  -2  11  -5 767.071 222.535  11
   2  11   5 646.839 181.322   6
  -2  11  -6 269.514 125.385  11
   2  11   6 227.774 110.931   6
  -2  11  -7 1576.30 290.259  11
   2  11   7 1648.77 275.331   6
   2  11   8 126.050 77.5928   6
  -2  11  -8 278.135 166.651  11
  -2  11  -9 425.375 159.782  11
   2  11   9 601.127 158.512   6
  -2  11 -10-274.441 210.785  11
   2  11  10 162.409 91.0227   6
   2  11  11 1037.96 230.442   7
  -2  11 -11 828.559 207.606  11
   2  11  11 887.730 181.642   6
   2  11  12 58.1420 60.1043   9
  -2  11 -12 42.4055 96.3500  11
  -2  11 -13 28.1066 68.1040  11
   2  11  13-25.3734 90.4543   7
   2  11  13 58.7074 78.8972   9
   2  11  14 429.003 140.433   7
   2  11  14 599.347 140.247   9
   2  11  15 677.965 154.234   9
   2  11  15 745.056 164.207   7
  -2  12  10 157.138 58.0159  11
   2  12  -9-195.819 111.554  11
  -2  12   9 40.1460 63.5724  11
  -2  12   8 229.458 111.649  11
   2  12  -8 380.621 100.682  11
   2  12  -7 541.265 156.030  11
  -2  12   7 840.503 173.023  11
  -2  12   6 866.982 183.840  11
   2  12  -6 850.133 187.504  11
  -2  12   5 613.788 172.980  11
   2  12  -5 705.721 162.730  11
  -2  12   4 1252.64 225.314  11
   2  12  -4 1182.53 222.751  11
   2  12  -3 917.972 186.047  11
  -2  12   3 916.614 203.514  11
   2  12  -2 62.8368 72.0658  11
  -2  12   2 114.142 107.885  11
   2  12  -1 1388.38 224.378  11
  -2  12   1 1647.36 249.591  11
   2  12   0 698.050 151.614  11
  -2  12   0 800.909 180.866  11
  -2  12  -1 1684.88 264.900  11
  -2  12  -2 90.3753 116.417  11
  -2  12  -3 830.154 196.802  11
  -2  12  -4 1400.26 254.229  11
  -2  12  -5 677.882 176.759  11
  -2  12  -6 906.662 204.326  11
  -2  12  -7 479.223 145.484  11
  -2  12  -8 310.478 109.330  11
   2  12   9-102.651 108.217   7
  -2  12  -9 27.1236 88.2072  11
   2  12   9 5.03101 51.5987   9
   2  12  10 406.278 109.613   9
   2  12  10 9.45155 89.9160   7
   3   0   0 274.224 178.327   4
  -3   0  -1 3298.84 357.670   3
   3   0   1 3214.73 433.336   4
  -3   0  -2 578442. 6509.76   3
   3   0   2 477598. 7069.91   4
  -3   0  -3 92703.4 1883.94   3
   3   0   3 119993. 2781.09   4
   3   0   4 75.8535 131.836   4
  -3   0  -4 164.388 69.9608   3
  -3   0  -5 903.283 145.818   3
   3   0   5 786.350 240.922   4
  -3   0  -5 573.667 141.930   1
  -3   0  -6 411038. 5173.77   1
   3   0   6 384426. 6259.24   4
   3   0   7 28898.5 1496.26   4
  -3   0  -7 31879.7 1083.99   1
   3   0   8 1525.69 409.925   4
   3   0   9 472974. 8585.05   2
   3   0   9 471901. 7745.52   4
   3   0  10 52097.6 2606.49   2
   3   0  10 49112.8 2207.97   4
  -3   0  11 85425.4 2705.60   3
   3   0  11 78381.8 3362.33   2
   3   0  11 74877.7 2849.43   4
   3   0  12 9780.33 1194.68   2
  -3   0  12 11445.9 992.601   3
  -3   0  13 8279.52 889.487   3
   3   0  13 8400.98 1168.37   2
   3   0  13 5801.89 805.544   4
   3   0  14 952.673 439.211   2
  -3   0  14 1154.20 348.829   3
  -3   0  15 16507.8 1301.37   3
   3   0  15 23696.1 2106.00   2
   3   0  16 855.762 354.068   2
  -3   0  16 934.775 302.816   3
   3   0  17 817.313 248.537   9
   3   0  17 447.248 276.099   2
  -3   0  17 938.969 431.719   2
  -3   0  17 1320.01 304.458  11
  -3   0  18 4822.24 577.575  11
   3   0  18 5980.62 661.477   7
   3   0  18 5323.72 593.387   6
   3   0  18 4937.07 566.100   9
   3   0  19 2515.54 423.214   9
   3   0  19 2367.03 436.682   7
  -3   0  19 2629.06 411.140  11
   3   0  19 1503.31 326.432   6
  -3   0  20 28686.4 1535.00   7
   3   0  20 34733.1 1706.02   7
   3   0  20 30568.8 1483.73   9
  -3   0  20 32148.9 1566.30  11
   3   0  21 2330.09 443.434   7
  -3   0  21 1793.25 379.803   7
   3   0  21 1927.91 346.451   9
  -3   0  21 2154.48 391.729  11
   3   0  21 1074.41 280.952   6
  -3   0  22 41414.0 1857.54   7
  -3   0  22 48748.5 1978.84  11
   3   0  22 51344.1 2109.69   7
   3   0  22 44707.5 1814.28   9
   3   0  23 2318.85 439.033   7
  -3   0  23 1789.41 402.873  11
  -3   0  23 1946.51 357.023   7
   3   0  23 1284.82 331.428   6
   3   0  24 2935.01 483.183   7
   3   0  24 2318.57 432.269   5
  -3   0  24 2118.90 414.279  11
  -3   0  24 2077.93 399.503   7
   3   0  25-25.1567 120.585   5
  -3   0  25-40.9282 188.793   7
  -3   0  25 366.918 216.543  11
   3   0  25-90.9034 127.260   7
   3   0  26 1018.39 257.858   5
  -3   0  26 643.812 177.648   7
  -3   0  26 791.547 227.992  11
   3   0  26 1057.42 279.061   7
   3   0  27-150.492 151.609   7
   3   0  27-112.324 149.963   5
  -3   0  27 48.3001 158.745  11
   3   0  28 217.350 127.184   7
  -3   0  28-128.042 110.464  11
   3   0  28 96.0641 99.9750   5
   3   0  29 160.133 87.3212   5
   3  -1  29 142.827 63.9264   5
   3  -1  28 355.852 144.439   7
   3  -1  28 376.693 150.797   5
  -3   1  28 94.2656 82.7455  11
   3  -1  27 349.074 101.803   7
  -3   1  27 198.536 129.546  11
   3  -1  27 430.823 171.700   5
   3  -1  26 1260.32 306.117   5
  -3   1  26 1124.37 292.466  11
   3  -1  26 927.085 254.956   7
   3  -1  25 854.185 282.315   5
  -3   1  25 930.977 271.911  11
   3  -1  25 1134.74 311.137   7
   3  -1  24 6753.07 732.344   5
   3  -1  24 7886.92 803.293   7
  -3   1  24 6194.60 650.346   7
  -3   1  24 7703.66 744.741  11
   3  -1  23 7714.30 807.131   5
   3  -1  23 9807.28 918.044   7
  -3   1  23 6870.51 708.668   7
  -3   1  23 7696.70 771.408  11
   3  -1  22 2284.81 460.992   7
  -3   1  22 1164.71 298.022   7
   3  -1  22 1959.99 434.017   5
  -3   1  22 1204.84 290.182  11
   3  -1  21 4138.59 593.369   5
   3  -1  21 5352.23 704.160   7
  -3   1  21 4597.06 583.011  11
   3  -1  21 4436.26 564.541   9
   3  -1  20 4775.74 627.288   7
  -3   1  20 4106.42 555.064  11
   3  -1  20 3763.68 522.699   9
   3  -1  19 31278.1 1620.40   7
  -3   1  19 30095.3 1487.39  11
   3  -1  19 28086.0 1414.10   9
   3  -1  18 7739.04 719.429   9
   3  -1  18 6067.63 704.283   7
  -3   1  18 8036.99 739.186  11
  -3   1  17 6879.85 1164.35   2
  -3   1  17 8106.66 722.168  11
   3  -1  17 8138.00 778.472   7
   3  -1  17 6491.45 1119.87   2
   3  -1  17 7999.83 713.137   9
  -3   1  16 106.763 180.275   2
   3  -1  16 768.248 341.973   2
  -3   1  16 599.773 280.925   3
  -3   1  15 7898.59 929.585   3
   3  -1  15 12347.1 1506.34   2
   3  -1  14 1198.43 492.369   2
  -3   1  14 3089.19 539.514   3
   3  -1  13 18184.2 1748.85   2
  -3   1  13 18071.3 1295.31   3
   3  -1  12 3915.33 653.355   4
  -3   1  12 4826.56 645.573   3
   3  -1  12 4380.03 822.451   2
  -3   1  12 3289.21 495.706   1
  -3   1  11 948.805 289.693   3
  -3   1  11 1499.10 331.521   1
   3  -1  11 501.866 315.079   2
   3  -1  11 68.1273 119.247   4
  -3   1  10 103466. 2937.21   3
   3  -1  10 106110. 3841.52   2
   3  -1  10 98944.1 3286.12   4
   3  -1   9 149748. 4431.96   2
  -3   1   9 143551. 3433.17   3
   3  -1   9 136829. 3798.54   4
  -3   1   8 183477. 3884.87   3
   3  -1   8 189053. 4291.58   4
  -3   1   7 175116. 3729.11   3
   3  -1   7 190127. 4097.40   4
  -3   1   6 97653.8 2621.27   3
   3  -1   6 101270. 2783.21   4
  -3   1   5 104636. 2652.09   3
   3  -1   5 104680. 2783.08   4
  -3   1   4 63346.0 1948.44   3
   3  -1   4 58749.0 1981.09   4
  -3   1   3 33455.1 1339.03   3
  -3   1   2 21118.0 1017.42   3
   3   1  -2 14667.5 924.783   4
   3   1  -1 55903.1 1888.06   4
  -3   1   1 65439.1 1772.48   3
  -3   1   0 81674.0 2003.92   3
   3   1   0 95761.4 2454.64   4
   3   1   1 60747.5 1937.68   4
  -3   1  -1 54746.8 1617.65   3
  -3   1  -2 15649.3 824.327   3
  -3   1  -2 17050.3 871.407   1
   3   1   3 32778.5 1447.77   4
  -3   1  -3 34210.4 1212.18   3
  -3   1  -4 52307.1 1603.30   3
  -3   1  -4 52071.7 1586.14   1
  -3   1  -5 122646. 2433.72   3
   3   1   5 111748. 2956.65   4
  -3   1  -6 112215. 2163.59   3
   3   1   6 107399. 3048.48   4
  -3   1  -7 221640. 3814.37   1
   3   1   7 189598. 4416.02   4
   3   1   8 181058. 4406.72   4
   3   1   9 135646. 3838.29   4
   3   1  10 102385. 3793.56   2
   3   1  10 104085. 3406.52   4
   3   1  11 274.760 208.443   2
   3   1  11 89.0094 211.327   4
   3   1  12 5050.57 764.261   4
   3   1  12 3697.33 751.270   2
   3   1  13 16794.4 1674.74   2
   3   1  13 18982.4 1536.45   4
   3   1  14 1349.68 425.403   4
   3   1  14 2089.89 556.172   2
   3   1  15 12446.2 1524.06   2
   3   1  15 13013.4 1357.44   4
  -3  -1  16 987.684 415.558   2
   3   1  16 314.999 167.318   2
  -3  -1  16 760.858 295.648   3
   3   1  17 8283.53 715.966   9
  -3  -1  17 8034.07 750.519  11
   3   1  17 9427.11 795.647   7
   3   1  17 6329.26 1155.98   2
  -3  -1  17 8841.11 1353.53   2
   3   1  17 9374.13 758.072   6
  -3  -1  18 7329.59 729.034  11
  -3  -1  18 6459.54 740.070   7
   3   1  18 8398.90 781.114   7
   3   1  18 8251.44 725.198   6
   3   1  18 7415.37 694.314   9
  -3  -1  19 26759.4 1556.72   7
   3   1  19 33383.2 1604.82   7
  -3  -1  19 28638.1 1491.20  11
   3   1  19 34850.1 1558.86   6
   3   1  19 30209.4 1459.54   9
  -3  -1  20 4238.73 610.093   7
   3   1  20 4610.31 593.168   7
   3   1  20 5230.63 612.459   6
  -3  -1  20 3661.12 537.625  11
   3   1  20 4479.07 555.298   9
   3   1  21 4173.53 539.296   9
  -3  -1  21 5282.35 637.345  11
   3   1  21 4780.98 589.844   6
  -3  -1  21 3979.70 613.530   7
   3   1  21 5304.50 651.479   7
   3   1  22 1835.86 343.578   9
   3   1  22 2408.11 445.220   7
  -3  -1  22 1881.67 387.311  11
   3   1  22 1847.78 395.571   6
  -3  -1  22 1333.62 303.112   7
  -3  -1  23 6451.73 724.381   7
   3   1  23 9015.96 859.528   7
  -3  -1  23 8208.92 808.932  11
   3   1  23 9746.25 852.884   6
   3   1  23 7723.51 725.914   9
  -3  -1  24 6417.20 684.732   7
  -3  -1  24 7676.39 785.127  11
   3   1  24 8557.96 783.347   6
   3   1  24 8492.76 802.978   7
   3   1  25 1189.39 287.145   7
  -3  -1  25 774.141 255.727  11
  -3  -1  25 877.657 268.282   7
   3   1  25 918.448 260.034   5
  -3  -1  26 1124.33 261.182   7
   3   1  26 1313.32 310.517   7
   3   1  26 828.454 235.563   5
  -3  -1  26 1220.55 306.237  11
   3   1  27 368.341 160.825   7
   3   1  27 214.695 111.858   5
   3   1  28 462.511 143.949   7
   3   1  28 507.637 175.006   5
   3   1  29 109.239 80.0167   5
  -3   2  28 1062.16 226.757  11
   3  -2  28 891.122 203.605   7
   3  -2  28 754.981 207.049   5
   3  -2  27 4006.18 499.185   5
   3  -2  27 4458.22 502.374   7
  -3   2  27 4070.14 463.570  11
   3  -2  26 493.826 202.540   7
  -3   2  26 667.430 214.335  11
   3  -2  26 653.503 215.271   5
   3  -2  25 4027.11 552.864   5
   3  -2  25 3419.01 484.630   7
  -3   2  25 4108.87 525.299  11
   3  -2  24 4604.03 604.192   5
   3  -2  24 5163.79 639.888   7
  -3   2  24 5090.76 593.837  11
   3  -2  23 4619.01 632.537   5
   3  -2  23 5386.95 665.601   7
  -3   2  23 5199.63 611.915  11
   3  -2  22 9144.16 884.501   5
   3  -2  22 10827.2 961.060   7
  -3   2  22 9841.11 862.310  11
   3  -2  21 4075.41 590.096   7
   3  -2  21 4058.49 600.440   5
  -3   2  21 4156.93 559.855  11
   3  -2  20 27877.9 1579.19   5
   3  -2  20 29577.1 1619.54   7
  -3   2  20 30969.3 1524.95  11
   3  -2  20 26352.5 1394.64   9
   3  -2  19 1209.08 276.301   9
   3  -2  19 1345.48 351.101   5
  -3   2  19 991.148 256.175  11
   3  -2  19 1147.06 325.957   7
   3  -2  18 783.481 239.840   9
   3  -2  18 405.801 189.671   7
  -3   2  18 610.793 206.947  11
  -3   2  18 657.571 160.090   6
   3  -2  18 555.867 218.743   5
   3  -2  17 406.735 191.978   9
   3  -2  17 662.509 246.904   5
   3  -2  17 432.621 250.874   7
  -3   2  17 499.583 155.090  11
  -3   2  17 162.010 195.708   6
   3  -2  16 12605.7 1025.68   5
   3  -2  16 10683.0 1508.55   2
  -3   2  16 13673.1 918.362  11
  -3   2  16 10334.4 1432.34   2
   3  -2  15 6119.23 1099.18   2
  -3   2  15 3965.82 701.334   3
   3  -2  14 19550.8 1904.03   2
  -3   2  14 15394.7 1310.87   3
  -3   2  13 9962.16 1009.07   3
   3  -2  13 7272.97 1125.54   2
  -3   2  12 3174.57 536.960   3
   3  -2  12 2225.38 562.031   2
  -3   2  12 2543.21 498.263   1
   3  -2  11 1488.83 494.620   2
  -3   2  11 908.673 301.543   3
  -3   2  11 883.109 286.139   1
  -3   2  10 48313.9 2079.19   3
  -3   2  10 47148.7 1917.68   1
  -3   2   9 13562.2 1071.01   3
  -3   2   9 14740.2 1042.47   1
  -3   2   8 26402.3 1462.85   3
  -3   2   8 28981.2 1446.80   1
  -3   2   7 81914.2 2590.90   3
  -3   2   7 80433.2 2430.07   1
  -3   2   6 31530.4 1528.94   3
  -3   2   6 31457.5 1476.45   1
  -3   2   5 19377.5 1132.51   3
  -3   2   5 17927.4 1080.52   1
   3   2  -4 1465.97 294.810   4
  -3   2   4 1889.75 346.943   3
  -3   2   4 1868.59 342.629   1
  -3   2   3 109726. 2630.42   1
  -3   2   3 110797. 2658.19   3
  -3   2   2 44085.3 1594.32   3
  -3   2   2 41171.5 1508.88   1
   3   2  -2 38646.3 1578.00   4
  -3   2   1 69545.7 1996.55   3
  -3   2   1 65525.5 1928.72   1
   3   2  -1 69670.7 2207.88   4
  -3   2   0 41985.8 1511.17   3
   3   2   0 42009.2 1703.04   4
  -3   2   0 40961.0 1479.64   1
  -3   2  -1 73269.7 2103.61   3
  -3   2  -1 67650.2 1955.27   1
   3   2   1 73754.1 2338.81   4
  -3   2  -2 42892.7 1550.91   1
   3   2   2 44502.8 1849.70   4
  -3   2  -3 128317. 2968.79   3
  -3   2  -3 126976. 2908.72   1
  -3   2  -4 2752.56 420.860   1
  -3   2  -4 1974.71 357.152   3
   3   2   4 2001.79 393.830   4
  -3   2  -5 14374.9 950.995   3
   3   2   5 17578.9 1240.37   4
  -3   2  -6 40018.1 1672.37   1
  -3   2  -6 35432.7 1465.82   3
   3   2   6 35098.3 1830.15   4
  -3   2  -7 100820. 2783.52   1
   3   2   7 88839.4 3102.60   4
  -3   2  -8 36312.5 1657.45   1
   3   2   8 29992.8 1798.99   4
   3   2   9 14903.2 1294.12   4
   3   2  10 49487.4 2439.44   4
   3   2  11 710.108 331.253   2
   3   2  11 1368.65 418.719   4
   3   2  12 4583.91 887.763   2
   3   2  12 3002.71 620.645   4
   3   2  13 7488.83 1147.94   2
   3   2  13 8679.16 1089.84   4
   3   2  14 19588.8 1931.56   2
   3   2  14 22583.4 1811.77   4
   3   2  15 7556.50 1243.95   2
   3   2  15 4209.82 833.417   4
   3   2  16 11783.3 1574.58   2
  -3  -2  16 12568.4 937.008  11
  -3  -2  16 15081.4 1817.29   2
   3   2  16 12286.3 1424.19   4
  -3  -2  17 417.571 111.714  11
  -3  -2  17 399.593 201.893   7
   3   2  17 366.554 157.526   9
   3   2  17 321.515 93.4967   7
   3   2  17 378.457 158.742   6
  -3  -2  18 792.886 217.988   7
   3   2  18 1120.98 294.499   7
  -3  -2  18 725.752 219.288  11
   3   2  18 1073.72 307.343   6
   3   2  18 825.842 228.589   9
  -3  -2  19 1106.56 271.036  11
   3   2  19 987.552 273.313   9
  -3  -2  19 967.949 224.633   7
   3   2  19 1039.67 321.175   7
   3   2  19 1424.43 294.811   6
   3   2  20 33438.2 1531.39   6
  -3  -2  20 28284.5 1629.49   7
   3   2  20 34309.3 1611.58   7
  -3  -2  20 28656.2 1549.49  11
   3   2  20 28469.4 1440.59   9
   3   2  21 4929.36 584.085   6
   3   2  21 4345.56 571.598   7
  -3  -2  21 4136.33 595.967   7
  -3  -2  21 4004.90 589.982  11
   3   2  21 3564.15 494.097   9
  -3  -2  22 8947.95 878.665   7
   3   2  22 10270.8 885.517   7
  -3  -2  22 9873.50 909.351  11
   3   2  22 11032.5 880.595   6
   3   2  22 9454.36 809.176   9
   3   2  23 5823.34 639.621   6
   3   2  23 5458.91 647.410   7
  -3  -2  23 3593.34 535.268   7
  -3  -2  23 4723.70 610.478  11
   3   2  23 4917.19 579.217   9
  -3  -2  24 4778.53 606.876   7
   3   2  24 5748.86 643.159   7
  -3  -2  24 4968.30 627.298  11
   3   2  24 5470.23 621.543   6
   3   2  24 4167.69 500.368   9
   3   2  25 4321.57 543.728   7
  -3  -2  25 3330.78 483.995   7
  -3  -2  25 4222.76 553.827  11
   3   2  25 3804.38 509.796   6
   3   2  26 556.621 172.210   5
   3   2  26 347.179 169.767   6
   3   2  26 749.945 232.014   7
   3   2  27 3701.61 439.025   5
   3   2  27 4833.58 505.486   7
   3   2  28 809.944 187.223   7
   3   2  28 918.791 211.936   5
   3  -3  28 1139.63 258.593   5
   3  -3  27 74.8798 112.632   5
  -3   3  27 28.2347 109.151  11
  -3   3  26 397.960 188.508  11
   3  -3  26 381.531 173.019   7
   3  -3  26 287.088 118.969   5
   3  -3  25 196.880 167.941   7
   3  -3  25 225.138 173.102   5
  -3   3  25-46.1120 124.783  11
   3  -3  24 307.879 148.702   7
   3  -3  24 383.764 164.436   5
  -3   3  24 562.393 219.518  11
   3  -3  23 2832.41 493.037   7
   3  -3  23 2630.80 464.555   5
  -3   3  23 2900.82 447.306  11
   3  -3  22 4414.23 625.395   5
   3  -3  22 4967.67 629.752   7
  -3   3  22 4568.06 559.405  11
   3  -3  21-92.8488 208.630   7
   3  -3  21 163.019 152.398   5
  -3   3  21 210.368 169.693  11
   3  -3  20 6528.70 769.100   5
   3  -3  20 7436.84 804.325   7
  -3   3  20 7914.60 743.843  11
   3  -3  19 5374.15 697.361   5
  -3   3  19 5499.47 628.788  11
  -3   3  19 4607.22 557.354   6
   3  -3  19 4272.57 549.107   9
   3  -3  18 1386.90 317.558   9
   3  -3  18 1247.34 337.520   7
  -3   3  18 1693.00 379.190  11
  -3   3  18 1282.39 300.677   6
   3  -3  18 1268.15 352.360   5
   3  -3  17 14454.7 1142.98   5
   3  -3  17 11750.7 1033.60   7
  -3   3  17 14391.3 982.385  11
   3  -3  17 12726.5 949.001   9
   3  -3  16 10951.0 995.501   5
   3  -3  16 10119.3 932.054   7
  -3   3  16 11347.1 856.271  11
   3  -3  16 9955.10 840.308   9
  -3   3  16 9941.87 1394.93   2
  -3   3  15 9208.38 1314.95   2
   3  -3  15 9393.15 912.287   5
  -3   3  15 10044.5 1172.10   3
  -3   3  14 3511.38 654.818   3
  -3   3  13 334.624 122.050   3
  -3   3  12 4906.81 754.420   3
  -3   3  11 35240.2 1940.23   3
  -3   3  11 24302.6 1584.72   1
  -3   3  10 9776.57 979.930   3
  -3   3  10 9920.36 981.238   1
  -3   3   9 15978.4 1247.19   3
  -3   3   9 19235.6 1314.46   1
  -3   3   8 8774.96 901.266   3
  -3   3   8 9658.34 906.926   1
  -3   3   7 65900.4 2448.63   3
  -3   3   7 67764.7 2421.45   1
  -3   3   6 47980.1 2014.76   3
  -3   3   6 50354.0 2060.59   1
  -3   3   5 17624.8 1167.13   3
  -3   3   5 18166.5 1188.49   1
  -3   3   4 20886.0 1237.90   3
   3   3  -4 22956.5 1238.96   4
  -3   3   4 22486.5 1287.59   1
  -3   3   3 118895. 3096.73   3
   3   3  -3 129802. 3104.12   4
  -3   3   3 126447. 3165.84   1
  -3   3   2 150636. 3555.50   3
  -3   3   2 152491. 3507.52   1
  -3   3   1 14834.4 1051.39   3
   3   3  -1 16293.1 1140.45   4
  -3   3   1 13495.8 964.191   1
  -3   3   0 127312. 3254.48   3
  -3   3   0 121308. 3067.34   1
   3   3   0 130528. 3477.47   4
  -3   3  -1 14808.0 1015.44   1
  -3   3  -1 14150.4 1036.06   3
   3   3   1 14959.1 1154.00   4
  -3   3  -2 157080. 3602.35   1
  -3   3  -2 164407. 3804.64   3
   3   3   2 167665. 4220.57   4
  -3   3  -3 130794. 3248.43   1
   3   3   3 128165. 3636.72   4
  -3   3  -4 27221.5 1455.33   1
  -3   3  -4 26276.6 1478.06   3
  -3   3  -5 19971.5 1264.01   1
  -3   3  -5 19623.4 1288.32   3
   3   3   5 16483.3 1280.18   4
  -3   3  -6 57216.4 2239.44   3
  -3   3  -6 61289.3 2349.88   1
  -3   3  -7 80530.1 2777.84   1
  -3   3  -7 72908.6 2453.44   3
   3   3   8 9692.87 1039.40   4
  -3   3  -8 10377.6 1016.12   1
   3   3   9 16578.4 1395.91   4
   3   3  10 8996.64 1064.51   4
   3   3  11 35685.0 2191.57   4
   3   3  12 4372.46 764.402   4
   3   3  13 920.766 377.771   4
   3   3  14 4910.51 923.478   4
   3   3  15 9944.00 1318.52   4
  -3  -3  15 10128.3 1485.10   2
   3   3  16 10425.7 832.538   9
  -3  -3  16 12215.7 1625.28   2
  -3  -3  16 11350.8 949.687  11
  -3  -3  16 11309.7 1124.87   7
   3   3  16 11660.1 892.315   7
   3   3  16 10373.7 801.826   6
   3   3  16 11258.0 1410.78   4
  -3  -3  17 13336.8 1204.62   7
   3   3  17 15610.8 1047.56   7
  -3  -3  17 13239.2 1040.56  11
   3   3  17 13495.1 931.259   6
   3   3  17 13693.6 953.661   9
  -3  -3  18 1784.54 421.123   7
   3   3  18 2344.41 412.159   7
  -3  -3  18 1800.24 382.508  11
   3   3  18 1934.31 371.561   9
   3   3  18 1612.64 347.287   6
  -3  -3  19 5431.79 729.991   7
   3   3  19 6164.36 658.465   7
  -3  -3  19 5341.28 670.287  11
   3   3  19 5886.72 621.594   6
   3   3  19 5478.33 608.517   9
   3   3  20 9189.72 780.000   6
   3   3  20 7085.61 705.720   9
  -3  -3  20 7587.87 787.894  11
  -3  -3  20 7067.25 804.838   7
   3   3  20 8603.71 780.433   7
   3   3  21 89.2898 84.3418   9
   3   3  21 394.882 195.200   6
  -3  -3  21 228.757 150.628   7
   3   3  21 419.227 238.683   7
  -3  -3  21 29.7429 202.395  11
   3   3  22 5379.82 605.201   7
  -3  -3  22 2885.51 476.896   7
   3   3  22 3620.20 489.257   9
   3   3  22 6028.18 643.078   6
  -3  -3  22 4418.58 601.003  11
   3   3  23 2690.79 416.227   9
  -3  -3  23 2547.81 426.222   7
   3   3  23 3404.83 493.504   6
   3   3  23 3206.41 468.078   7
   3  -3 -24 477.112 211.824   8
   3   3  24 201.764 120.533   7
   3   3  24 364.687 163.954   9
   3   3  24 61.2049 132.774   6
   3  -3 -25 375.193 192.742   8
   3   3  25 151.242 99.2963   7
   3   3  25 277.210 164.750   6
   3   3  26 631.033 180.506   5
   3   3  26 735.391 219.829   7
   3   3  26 237.096 117.117   6
   3   3  27 268.171 155.501   7
   3   3  27 213.048 91.2721   5
   3   3  28 1081.87 201.787   7
  -3   4  27 1087.02 208.475  11
   3  -4  27 1644.82 302.453   5
   3  -4  26 181.342 134.790   5
  -3   4  26 418.746 156.188  11
   3  -4  25 166.376 109.483   5
  -3   4  25-3.83429 85.8372  11
   3  -4  24 2344.07 435.937   5
  -3   4  24 2929.44 426.131  11
   3  -4  23 2077.78 400.053   7
   3  -4  23 1525.88 370.347   5
  -3   4  23 1757.94 331.517  11
   3  -4  22 4251.35 602.502   5
   3  -4  22 3930.86 565.282   7
  -3   4  22 3642.38 495.316  11
   3  -4  21 10997.0 1000.95   5
   3  -4  21 11735.9 1001.92   7
  -3   4  21 12781.2 941.554  11
   3  -4  20 424.241 220.568   7
   3  -4  20 781.804 287.232   5
  -3   4  20 1151.13 329.390  11
   3  -4  19 6159.20 753.775   5
  -3   4  19 7690.74 735.663  11
   3  -4  18 1820.86 398.549   7
   3  -4  18 2847.79 511.204   5
  -3   4  18 2843.66 431.022  11
   3  -4  17 5230.23 707.598   5
   3  -4  17 3183.84 542.549   7
  -3   4  17 5049.26 603.541  11
   3  -4  17 4883.88 595.541   9
   3  -4  16 1278.05 337.343   7
   3  -4  16 1075.12 322.294   5
   3  -4  16 1096.19 261.564   9
  -3   4  16 1407.63 328.561  11
   3  -4  15 12497.8 1090.23   5
   3  -4  15 11700.6 1045.13   7
  -3   4  15 12582.9 909.617  11
   3  -4  15 13008.3 985.305   9
   3  -4  14 2179.50 427.360   5
  -3   4  14 1685.15 336.082  11
  -3   4  14 1869.44 540.893   3
  -3   4  13 901.551 370.011   3
  -3   4  12 5507.97 915.246   3
  -3   4  11 5720.99 833.753   1
  -3   4  11 9212.42 1156.02   3
  -3   4  10 225.013 332.496   3
  -3   4  10 7.61992 136.359   1
  -3   4   9 8251.06 979.084   1
  -3   4   9 8036.69 1039.15   3
  -3   4   8 6133.33 825.757   1
  -3   4   8 6274.83 899.684   3
  -3   4   7 8118.45 941.368   1
  -3   4   7 9091.69 1031.68   3
  -3   4   6 51629.3 2402.97   1
  -3   4   6 56024.3 2512.16   3
  -3   4   5 11734.9 1090.70   1
  -3   4   5 11884.7 1122.58   3
  -3   4   4 13172.8 1118.16   1
  -3   4   4 12387.1 1101.13   3
  -3   4   3 51019.1 2147.01   1
  -3   4   3 51584.4 2217.36   3
   3   4  -3 55872.8 2178.76   4
  -3   4   2 4348.99 608.645   1
  -3   4   2 4765.83 666.363   3
   3   4  -2 4133.57 618.079   4
  -3   4   1 50450.4 2083.03   1
  -3   4   1 51378.5 2187.00   3
  -3   4   0 6102.63 737.075   1
  -3   4   0 5764.08 723.167   3
   3   4   0 5981.53 803.103   4
  -3   4  -1 54107.4 2216.73   1
  -3   4  -1 54119.7 2319.46   3
   3   4   1 57063.5 2495.10   4
  -3   4  -2 4810.21 648.769   1
  -3   4  -2 5321.63 727.235   3
   3   4   2 4753.71 719.282   4
  -3   4  -3 55913.0 2425.71   3
  -3   4  -3 53357.8 2232.26   1
   3   4   3 52824.4 2456.04   4
  -3   4  -4 15413.5 1227.68   1
   3   4   4 13002.1 1226.08   4
   3   4   5 11361.9 1151.79   4
  -3   4  -5 11213.2 1079.48   1
  -3   4  -5 8388.28 953.719   3
  -3   4  -6 52884.6 2414.89   3
   3   4   6 48698.1 2503.18   4
   3   4   7 7371.34 967.297   4
  -3   4  -7 8412.50 983.087   1
  -3   4  -8 6503.71 881.961   1
   3   4   8 5018.73 807.758   4
   3   4   9 8652.78 1059.29   4
   3   4  10 798.105 294.044   4
   3   4  11 8105.53 1089.97   4
   3   4  12 4466.00 856.499   4
   3   4  13 899.841 380.309   4
   3   4  14 1866.48 331.837   9
   3   4  14 2278.46 395.353  10
  -3  -4  14 2076.64 461.552  11
   3   4  14 1946.75 336.531   6
   3   4  14 2149.45 630.359   4
  -3  -4  15 11936.7 1184.57   7
   3   4  15 13665.3 1005.24   7
   3   4  15 12451.2 884.354   9
  -3  -4  15 14576.3 1162.96  11
   3   4  15 11939.6 847.865   6
   3   4  16 1304.95 323.424   7
   3   4  16 1410.11 318.298   9
  -3  -4  16 931.060 281.409   7
  -3  -4  16 1813.92 405.066  11
   3   4  16 1149.90 290.480   6
   3   4  17 6485.80 689.201   7
  -3  -4  17 5392.83 787.868   7
  -3  -4  17 5030.97 680.907  11
   3   4  17 5111.43 582.551   6
   3   4  17 5643.83 619.656   9
   3   4  18 2555.78 415.381   9
   3   4  18 3125.62 491.140   7
  -3  -4  18 3780.73 637.048   7
  -3  -4  18 3421.09 558.441  11
   3   4  18 3044.05 462.604   6
  -3  -4  19 7928.93 919.827   7
   3   4  19 7381.46 720.195   7
   3   4  19 7333.16 689.485   6
   3   4  19 6509.91 663.557   9
   3   4  20 958.667 255.475   9
   3   4  20 854.813 260.475   7
   3   4  20 1274.40 313.519   6
   3   4  21 12089.4 928.932   7
   3   4  21 13510.3 920.141   6
   3   4  22 4936.40 579.479   7
   3   4  22 4697.65 541.441   6
   3   4  22 3928.43 490.731   9
   3   4  23 1966.17 350.581   7
   3   4  23 2229.08 362.931   9
   3   4  23 2081.55 364.943   6
   3   4  24 3039.32 419.466   7
   3   4  24 3079.42 409.068   9
   3   4  24 3355.16 433.834   6
   3  -4 -25 184.097 106.497   8
   3   4  25 126.157 88.2082   7
   3   4  25 274.539 156.374   6
   3  -4 -26 493.161 179.863   8
   3   4  26 452.411 164.256   7
   3   4  26 531.939 119.071   6
   3   4  27 1597.84 254.374   7
   3  -5  26 2617.69 385.805   5
  -3   5  26 2166.82 283.597  11
  -3   5  25 494.860 162.255  11
   3  -5  25 453.071 156.193   5
   3  -5  24 2598.45 426.394   5
  -3   5  24 2173.56 337.574  11
  -3   5  23 1384.96 279.472  11
   3  -5  23 939.367 281.313   5
   3  -5  22 806.467 281.472   5
  -3   5  22 623.146 205.470  11
   3  -5  21 336.656 223.461   5
  -3   5  21 114.721 94.8872  11
   3  -5  20 1222.88 332.491   5
  -3   5  20 1434.86 333.611  11
   3  -5  19 946.055 308.117   5
  -3   5  19 1441.13 330.615  11
  -3   5  18 1664.98 321.866  11
   3  -5  18 2111.24 468.450   5
   3  -5  17 16830.7 1303.11   5
  -3   5  17 16000.9 1071.00  11
   3  -5  16 9866.00 984.598   5
  -3   5  16 9758.28 832.161  11
   3  -5  15 462.649 245.642   5
  -3   5  15 200.256 138.209  11
   3  -5  14 4331.15 627.970   5
  -3   5  14 3318.56 487.215  11
   3  -5  13 20706.5 1353.62   5
  -3   5  13 21714.2 1965.37   3
  -3   5  13 19434.7 1109.78  11
   3  -5  12 2579.19 468.019   5
  -3   5  12 2051.96 330.702  11
  -3   5  12 2578.69 645.464   3
  -3   5  11 6074.85 980.468   3
  -3   5  10 4701.11 826.402   1
  -3   5  10 6490.93 1019.23   3
  -3   5   9 20710.2 1775.97   3
  -3   5   9 14045.3 1412.45   1
  -3   5   8 62013.6 3033.12   3
  -3   5   8 62467.2 2952.25   1
  -3   5   7 39510.3 2343.58   3
  -3   5   7 39607.5 2319.62   1
  -3   5   6 43094.3 2359.97   3
  -3   5   6 42908.5 2395.79   1
  -3   5   5 42866.3 2296.43   3
  -3   5   5 42840.8 2335.29   1
  -3   5   4 37132.1 2109.87   3
  -3   5   4 38889.4 2160.28   1
  -3   5   3 3785.67 668.045   3
  -3   5   3 3123.58 591.740   1
  -3   5   2 21819.4 1590.61   3
  -3   5   2 23754.8 1614.95   1
  -3   5   1 4559.53 717.542   3
  -3   5   1 4335.87 660.527   1
   3   5  -1 4551.89 755.527   4
  -3   5   0 9730.53 1076.25   3
  -3   5   0 10736.0 1063.30   1
   3   5   0 11753.6 1201.35   4
  -3   5  -1 4690.84 732.753   3
   3   5   1 5214.68 803.261   4
  -3   5  -1 3910.54 618.023   1
  -3   5  -2 24490.8 1635.88   1
  -3   5  -2 24604.8 1744.97   3
  -3   5  -3 4681.84 745.175   1
  -3   5  -3 3370.49 642.239   3
   3   5   3 4017.26 727.212   4
  -3   5  -4 43355.4 2413.32   3
   3   5   4 41553.8 2438.25   4
  -3   5  -4 41264.8 2231.59   1
  -3   5  -5 46378.4 2490.47   3
   3   5   5 44462.6 2611.61   4
  -3   5  -5 48602.7 2473.21   1
   3   5   6 41856.2 2565.29   4
  -3   5  -6 45730.6 2457.54   1
  -3   5  -7 41710.5 2402.92   1
   3   5   7 38302.8 2479.22   4
  -3   5  -8 63930.3 3009.04   1
   3   5   8 59935.9 3158.72   4
  -3   5  -9 19940.8 1636.92   1
   3   5   9 20708.4 1830.22   4
   3   5  10 6624.27 1032.33   4
   3   5  11 6428.86 1038.17   4
   3   5  12 2391.16 397.632  10
   3   5  12 2202.72 354.292   6
   3   5  12 2287.16 630.856   4
   3   5  13 19054.8 1103.21  10
   3   5  13 21742.4 1269.36   7
   3   5  13 20568.3 1082.70   6
   3   5  14 3853.84 537.957   7
   3   5  14 3302.82 463.339   9
   3   5  14 4094.87 500.041   6
   3   5  15 611.985 208.040   9
   3   5  15 432.287 208.446   7
   3   5  15 754.164 227.372   6
   3   5  16 9980.59 800.764   9
   3   5  16 9698.43 841.288   7
   3   5  16 9340.60 773.288   6
   3   5  17 16508.5 1086.88   7
   3   5  17 15369.0 994.204   9
   3   5  17 15305.9 979.266   6
   3   5  18 1941.58 360.437   9
   3   5  18 2469.62 446.019   7
   3   5  18 2035.03 356.362   6
   3   5  19 1560.67 315.007   9
   3   5  19 1386.47 337.449   7
   3   5  19 1448.43 286.576   6
   3   5  20 1450.71 324.680   7
   3   5  20 1462.44 316.385   9
   3   5  20 1883.14 350.745   6
   3   5  21 59.9035 156.793   9
   3   5  21 409.702 189.329   7
   3   5  21 330.551 202.113   6
   3   5  22 483.616 184.283   9
   3   5  22 333.659 123.496   7
   3   5  22 784.108 238.235   6
   3   5  23 937.980 226.788   9
   3   5  23 1454.69 292.426   7
   3   5  23 1436.05 267.064   6
   3   5  24 3020.14 379.606   7
   3   5  24 3018.10 393.226   6
   3  -5 -25 328.554 148.089   8
   3   5  25 575.492 140.275   7
   3   5  25 619.023 149.332   6
   3   5  26 3134.59 347.044   6
   3  -5 -26 2973.50 386.839   8
   3   5  26 2517.93 306.176   7
   3  -6  25 175.217 126.016   5
  -3   6  25-31.6907 51.2558  11
   3  -6  24 2898.42 421.706   5
  -3   6  24 2214.39 299.924  11
   3  -6  23 193.638 166.899   5
  -3   6  23 38.9661 83.8250  11
   3  -6  22 1544.65 356.617   5
  -3   6  22 2202.27 344.606  11
   3  -6  21 5185.12 649.097   5
  -3   6  21 4827.02 527.732  11
   3  -6  20 7248.77 799.454   5
  -3   6  20 6466.94 638.689  11
   3  -6  19 2206.55 472.087   5
  -3   6  19 2297.38 393.472  11
  -3   6  18 1183.97 302.333  11
   3  -6  18 959.214 298.701   5
   3  -6  17 6252.75 792.962   5
  -3   6  17 6678.67 686.614  11
   3  -6  16 5823.07 769.017   5
  -3   6  16 4678.66 572.445  11
   3  -6  15 5364.99 739.242   5
  -3   6  15 3631.00 499.450  11
   3  -6  14 17993.6 1309.30   5
  -3   6  14 15956.3 1037.30  11
   3  -6  13 4688.34 658.953   5
  -3   6  13 4957.03 568.841  11
   3  -6  12 495.808 221.518   5
  -3   6  12 445.716 155.508  11
   3  -6  11 1242.89 329.998   5
  -3   6  11 951.904 239.918  11
   3  -6  10 847.145 254.943   5
  -3   6  10 846.298 329.580   3
  -3   6  10 980.258 241.889  11
  -3   6   9 15263.7 1683.92   3
  -3   6   9 12884.3 827.051  11
  -3   6   9 14722.8 1564.06   1
  -3   6   8 592.765 285.695   3
  -3   6   8 352.875 91.2222   1
  -3   6   7 31691.0 2313.49   3
  -3   6   7 34386.7 2386.96   1
  -3   6   6 4737.20 860.837   3
  -3   6   6 3989.08 807.914   1
  -3   6   5 4913.24 838.434   3
  -3   6   5 4852.60 877.900   1
  -3   6   4 5168.32 860.830   3
  -3   6   4 5146.88 860.129   1
  -3   6   3 309.809 217.040   3
  -3   6   3 267.927 172.179   1
  -3   6   2 4832.98 831.814   3
  -3   6   2 4602.32 793.552   1
  -3   6   1 25260.4 1904.93   3
  -3   6   1 28545.7 1967.57   1
  -3   6   0 436.992 252.012   1
  -3   6   0 324.079 289.947   3
  -3   6  -1 27558.8 1919.72   1
  -3   6  -1 26854.5 1945.59   3
   3   6   1 27669.6 2006.48   4
   3   6   2 5655.22 906.628   4
  -3   6  -2 5805.01 938.380   3
  -3   6  -2 5541.29 854.414   1
  -3   6  -3 537.933 334.802   1
  -3   6  -3 547.085 316.114   3
   3   6   3 409.780 265.577   4
  -3   6  -4 5308.08 854.645   1
   3   6   4 5048.06 957.909   4
  -3   6  -4 4618.87 880.566   3
  -3   6  -5 5168.24 875.597   1
   3   6   5 4723.18 929.592   4
  -3   6  -6 4393.21 803.751   1
   3   6   6 5416.33 1033.95   4
  -3   6  -7 33553.9 2258.83   1
   3   6   7 33841.9 2532.52   4
   3   6   8 315.409 334.011   4
  -3   6  -8 202.694 277.528   1
   3   6   9 16788.3 1806.20   4
   3   6  10 693.585 212.379  10
   3   6  10 1034.02 467.238   4
   3   6  10 990.329 261.405   6
   3   6  11 1372.60 334.176  10
   3   6  11 1373.66 285.482   6
   3   6  12 503.707 169.799  10
   3   6  12 533.820 196.828   6
   3   6  13 4523.35 496.405   6
   3   6  14 15719.3 1086.87   7
   3   6  14 15359.1 942.762   6
   3   6  15 4743.69 548.432   9
   3   6  15 4042.87 493.137   6
   3   6  15 4644.72 581.236   7
   3   6  16 4449.26 543.847   9
   3   6  16 4939.60 596.685   7
   3   6  16 5076.61 572.673   6
   3   6  17 6698.98 681.001   7
   3   6  17 5924.29 610.540   9
   3   6  17 5599.04 571.134   6
   3   6  18 1146.17 321.870   7
   3   6  18 896.863 242.331   9
   3   6  18 1159.89 273.119   6
   3   6  19 2274.11 361.179   9
   3   6  19 2572.33 379.372   6
   3   6  19 3014.46 455.711   7
   3   6  20 6786.76 624.613   7
   3   6  20 6954.23 611.475   6
   3   6  20 6798.48 616.357   9
   3   6  21 5491.64 544.455   7
   3   6  21 5264.59 522.137   6
   3   6  21 4610.54 498.063   9
   3   6  22 2484.41 359.606   7
   3   6  22 1633.79 294.877   9
   3   6  22 2554.95 353.470   6
   3   6  23 44.8244 57.5469   9
   3   6  23 76.8714 112.172   7
   3   6  23-29.3802 130.667   6
   3   6  24 1568.53 246.953   9
   3   6  24 2781.30 331.717   6
   3  -6 -24 2040.34 353.145   8
   3   6  24 2600.80 319.019   7
   3  -6 -25-33.4248 70.5494   8
   3   6  25-23.4396 67.7693   7
   3  -7  23 1177.41 245.009   5
  -3   7  23 1246.45 228.146  11
   3  -7  22 2181.11 359.771   5
  -3   7  22 2190.09 302.196  11
  -3   7  21 1832.59 293.419  11
   3  -7  21 1197.50 278.642   5
   3  -7  20 2213.93 403.141   5
  -3   7  20 3426.43 440.838  11
   3  -7  19 202.960 148.739   5
  -3   7  19 0.48765 118.475  11
   3  -7  18 359.559 167.570   5
  -3   7  18 743.427 236.640  11
   3  -7  17 90.9497 106.643   5
  -3   7  17 493.007 197.639  11
   3  -7  16 1258.97 361.607   5
  -3   7  16 2176.00 398.402  11
   3  -7  15 1568.69 412.271   5
  -3   7  15 1778.05 351.185  11
   3  -7  14 6069.53 767.816   5
  -3   7  14 8015.04 745.531  11
   3  -7  13 4055.88 631.670   5
  -3   7  13 4225.79 515.875  11
   3  -7  12 19370.1 1330.67   5
  -3   7  12 19257.8 1087.65  11
   3  -7  11 3715.86 585.038   5
  -3   7  11 4299.11 517.857  11
   3  -7  10 16086.3 1164.61   5
  -3   7  10 13910.5 888.717  11
   3  -7   9 6429.65 731.017   5
  -3   7   9 8047.01 669.768  11
  -3   7   8 358.314 130.580  11
   3  -7   8 957.058 295.188   5
  -3   7   7 1630.24 291.581  11
   3  -7   7 2302.02 416.017   5
   3  -7   6 9962.65 866.908   5
  -3   7   6 9975.65 729.632  11
  -3   7   6 10456.8 1409.89   1
  -3   7   5 471.707 169.856   1
  -3   7   5 345.588 357.799   3
   3  -7   5 18.8734 122.413   5
  -3   7   5 104.985 117.438  11
   3  -7   4 8841.30 793.377   5
  -3   7   4 9814.15 1290.49   3
  -3   7   4 9731.30 723.281  11
  -3   7   4 11015.2 1399.43   1
  -3   7   3 7070.75 1065.55   3
  -3   7   3 6588.55 1068.60   1
  -3   7   2 3384.90 690.405   1
  -3   7   2 2588.38 663.647   3
  -3   7   1 3205.71 726.280   1
  -3   7   1 2548.25 645.867   3
  -3   7   0 1627.19 509.348   1
  -3   7   0 1213.23 457.177   3
  -3   7  -1 2543.88 656.792   3
  -3   7  -1 2729.16 631.127   1
  -3   7  -2 3278.39 744.915   3
  -3   7  -2 2738.07 670.870   1
  -3   7  -3 6219.14 1002.95   1
   3   7   3 6377.24 1063.92   4
   3  -7  -4 8155.78 711.552   5
  -3   7  -4 10411.2 1291.82   1
   3   7   4 9941.78 1370.62   4
   3   7   5 121.040 123.810   6
   3  -7  -5 47.8391 85.6983   5
  -3   7  -5 226.607 318.165   1
  -3   7  -5 34.1147 121.263  11
   3   7   5 527.490 387.591   4
   3   7   6 8251.86 738.157  10
  -3   7  -6 9289.69 1236.19   1
  -3   7  -6 10415.4 868.338  11
   3   7   6 10173.6 1439.52   4
   3   7   6 10541.0 791.157   6
   3   7   7 2529.78 378.182   6
   3   7   7 2219.48 400.607  10
  -3   7  -7 1963.02 355.272  11
   3   7   8 900.359 242.263   6
  -3   7  -8 656.515 230.959  11
   3   7   8 846.684 287.373  10
   3   7   9 7174.88 706.412  10
  -3   7  -9 6936.80 733.515  11
   3   7   9 6814.54 597.275   6
   3   7  10 13678.4 969.221  10
   3   7  10 14313.4 882.236   6
   3   7  11 4024.66 474.961   6
   3   7  12 18967.9 1029.97   6
   3   7  13 3590.43 449.881   6
   3   7  14 7681.78 747.177   7
   3   7  14 7266.71 654.275   6
   3   7  15 1178.40 293.059   7
   3   7  15 1280.61 275.423   9
   3   7  15 1525.78 318.180   6
   3   7  16 2356.19 378.358   9
   3   7  16 2183.53 392.833   7
   3   7  16 2211.89 395.920   6
   3   7  17 298.353 160.981   9
   3   7  17 521.558 196.300   7
   3   7  17 252.032 161.258   6
   3   7  18 425.316 160.999   7
   3   7  18 788.043 216.750   9
   3   7  18 557.832 197.615   6
   3   7  19 162.274 132.005   9
   3   7  19 376.121 174.040   7
   3   7  19 508.383 171.112   6
   3   7  20 3425.39 410.467   7
   3   7  20 3420.97 401.984   6
   3   7  20 2416.77 355.139   9
   3   7  21 2311.43 331.611   7
   3   7  21 2094.91 311.991   6
   3   7  21 1558.09 282.728   9
   3   7  22 2636.98 323.485   7
   3   7  22 2826.77 347.227   6
   3   7  22 1978.62 294.053   9
   3   7  23 1255.08 218.811   9
   3  -7 -23 1307.92 259.951   8
   3   7  23 1381.75 234.809   7
   3   7  23 1232.45 216.741   6
   3  -7 -24 242.216 129.295   8
   3   7  24 232.705 93.6873   7
   3   7  24 28.1171 79.9353   6
  -3   8  22 1383.51 211.993  11
  -3   8  21 357.238 126.784  11
  -3   8  20 119.774 126.963  11
   3  -8  19 4719.88 552.923   5
  -3   8  19 4988.40 485.714  11
   3  -8  18 1285.85 320.985   5
  -3   8  18 1234.02 271.946  11
   3  -8  17 203.364 130.666   5
  -3   8  17 263.554 137.216  11
   3  -8  16 3537.68 547.427   5
  -3   8  16 3411.38 442.677  11
   3  -8  15 172.131 149.495   5
  -3   8  15 534.924 160.479  11
   3  -8  14 1173.92 340.734   5
  -3   8  14 1260.33 271.592  11
   3  -8  13 2950.84 522.263   5
  -3   8  13 3045.47 449.678  11
   3  -8  12 2071.88 429.700   5
  -3   8  12 1794.98 328.278  11
   3  -8  11 1759.49 413.657   5
  -3   8  11 1812.79 342.677  11
  -3   8  10 2439.28 388.321  11
   3  -8  10 2379.65 450.714   5
   3  -8   9 4827.88 627.911   5
  -3   8   9 4847.93 524.867  11
   3  -8   8 6392.57 720.469   5
  -3   8   8 7019.44 620.218  11
  -3   8   7 2256.56 352.452  11
   3  -8   7 2524.28 441.301   5
   3  -8   6 972.856 250.963   5
  -3   8   6 780.972 217.497  11
   3  -8   5 6823.48 724.441   5
  -3   8   5 7760.43 663.118  11
   3  -8   4 16460.2 1105.33   5
  -3   8   4 18787.9 1028.28  11
   3  -8   3 13717.9 1004.47   5
  -3   8   3 16381.2 977.540  11
   3   8  -3 16409.4 1094.57  11
   3  -8   2 35328.7 1614.97   5
  -3   8   2 39662.9 1547.34  11
   3  -8   1 6530.11 672.413   5
  -3   8   1 6921.08 646.216  11
   3  -8   0 2011.64 347.240   5
  -3   8   0 2591.85 405.139  11
   3  -8  -1 5502.07 603.990   5
  -3   8  -1 7947.48 712.309  11
   3  -8  -2 31907.5 1479.59   5
  -3   8  -2 38541.1 1609.11  11
   3  -8  -3 12991.3 927.819   5
  -3   8  -3 15961.6 1040.66  11
   3   8   4 20615.5 1152.49   6
  -3   8  -4 19025.7 1142.20  11
  -3   8  -5 8065.52 747.537  11
   3   8   5 7804.71 699.059   6
   3   8   6 1086.96 301.487   6
  -3   8  -6 750.908 242.548  11
   3   8   7 2871.89 394.655   6
  -3   8  -7 2775.82 449.734  11
  -3   8  -8 7769.51 757.175  11
   3   8   8 6733.89 611.970   6
   3   8   9 5734.92 553.251   6
  -3   8  -9 4892.92 617.166  11
  -3   8 -10 2156.89 406.003  11
   3   8  10 2130.81 357.278   6
  -3   8 -11 1565.59 366.433  11
   3   8  11 1504.01 271.348   6
  -3   8 -12 1578.57 363.463  11
   3   8  12 2113.22 324.454   6
   3   8  13 3258.26 464.772   7
   3   8  13 2559.12 375.826   6
   3   8  14 914.119 231.498   9
   3   8  14 1038.00 207.241   6
   3   8  14 908.863 244.036   7
   3   8  15 299.494 126.330   9
   3   8  15 297.652 130.171   7
   3   8  15 521.616 184.089   6
   3   8  16 3674.37 465.352   7
   3   8  16 3094.84 408.275   9
   3   8  16 3194.29 393.035   6
   3   8  17 353.724 147.594   9
   3   8  17 447.619 185.632   7
   3   8  17 284.769 177.126   6
   3   8  18 1076.99 235.995   9
   3   8  18 979.696 210.328   7
   3   8  18 1394.22 269.834   6
   3   8  19 5306.86 481.427   7
   3   8  19 4711.74 451.654   6
   3   8  20-22.4257 58.7745   9
   3   8  20 178.007 108.265   7
   3   8  20 212.005 121.911   6
   3   8  21 422.067 140.698   9
   3  -8 -21 335.450 150.311   8
   3   8  21 558.062 144.896   7
   3   8  21 221.018 115.431   6
   3   8  22 1254.96 199.699   9
   3  -8 -22 1149.50 215.103   8
   3   8  22 1128.39 186.043   7
   3   8  22 1362.41 202.682   6
  -3   9  20 816.124 157.645  11
   3   9 -20 940.007 209.188  11
  -3   9  19 89.7878 91.7571  11
  -3   9  18 470.061 149.007  11
  -3   9  17 3175.84 374.555  11
  -3   9  16 2187.13 329.517  11
  -3   9  15 2471.81 364.941  11
  -3   9  14 167.043 163.024  11
  -3   9  13 355.302 155.005  11
  -3   9  12 85.7891 75.3357  11
  -3   9  11 1419.77 299.110  11
  -3   9  10 5646.92 565.823  11
   3  -9   9 3044.50 486.445   5
  -3   9   9 3254.16 434.039  11
   3  -9   8 6522.29 720.541   5
  -3   9   8 6723.91 613.669  11
   3   9  -8 8334.76 799.208  11
   3  -9   7 2825.72 473.994   5
  -3   9   7 3407.54 440.970  11
   3   9  -7 3810.30 549.831  11
   3  -9   6 6006.71 666.782   5
  -3   9   6 6742.76 618.810  11
   3   9  -6 8273.61 787.473  11
   3  -9   5 488.077 224.606   5
  -3   9   5 838.486 217.751  11
   3   9  -5 666.542 191.491  11
   3  -9   4 1928.52 395.557   5
  -3   9   4 2224.91 364.905  11
   3   9  -4 1575.49 348.647  11
   3  -9   3 4163.41 545.948   5
  -3   9   3 5254.48 557.810  11
   3   9  -3 3936.40 527.291  11
   3  -9   2 5646.34 646.056   5
  -3   9   2 7569.02 674.994  11
   3   9  -2 5899.18 647.528  11
   3  -9   1 4239.98 549.764   5
  -3   9   1 5803.89 594.897  11
   3  -9   0 3185.07 478.570   5
  -3   9   0 4153.22 505.422  11
   3  -9  -1 5047.77 582.956   5
  -3   9  -1 5948.34 630.928  11
  -3   9  -2 6826.23 666.531  11
   3   9   2 7909.54 733.448   6
   3   9   3 5689.01 622.371   6
  -3   9  -3 5609.68 609.430  11
   3   9   4 1895.21 342.049   6
  -3   9  -4 2539.08 425.786  11
   3   9   5 747.369 238.833   6
  -3   9  -5 950.274 308.112  11
  -3   9  -6 5145.26 611.691  11
   3   9   6 6308.38 602.304   6
   3   9   7 3632.60 451.615   6
  -3   9  -7 3317.14 502.811  11
  -3   9  -8 5674.20 647.107  11
   3   9   8 6550.02 594.332   6
  -3   9  -9 2333.46 417.856  11
   3   9   9 3361.24 420.797   6
  -3   9 -10 3797.51 530.895  11
   3   9  10 5544.03 535.348   6
  -3   9 -11 975.029 249.347  11
   3   9  11 1031.86 238.737   6
  -3   9 -12 78.1564 127.135  11
   3   9  12-147.898 128.973   6
  -3   9 -13 453.377 208.106  11
   3   9  13 93.6138 90.1747   9
   3   9  13 23.8023 103.748   7
   3   9  13 279.279 160.128   6
   3   9  14 247.525 85.8747   7
   3   9  14 514.522 165.827   9
   3   9  14 244.352 144.896   6
   3   9  15 1944.61 300.698   7
   3   9  15 2122.06 316.150   9
   3   9  15 1549.16 268.905   6
   3   9  16 2048.15 300.026   9
   3   9  16 1677.67 289.149   7
   3   9  16 1673.13 281.528   6
   3   9  17 3021.77 357.013   9
   3  -9 -17 2858.93 382.440   8
   3   9  17 2968.36 359.305   7
   3   9  17 2758.81 339.860   6
   3   9  18 585.135 159.041   9
   3  -9 -18 521.358 166.437   8
   3   9  18 688.035 191.902   7
   3   9  18 615.530 183.289   6
   3   9  19 172.532 82.9113   9
   3  -9 -19 215.304 100.921   8
   3   9  19 119.727 105.335   7
   3   9  19 180.074 115.754   6
   3   9  20 1032.06 179.595   9
   3  -9 -20 811.356 171.141   8
   3   9  20 817.369 154.464   7
   3   9  20 1062.18 192.669   6
  -3  10  17 602.586 135.383  11
   3  10 -17 772.904 182.731  11
  -3  10  16 588.600 149.451  11
   3  10 -16 783.243 195.751  11
  -3  10  15 1671.68 266.920  11
   3  10 -15 1885.18 310.891  11
  -3  10  14 672.754 173.549  11
   3  10 -14 457.770 158.723  11
  -3  10  13 206.360 125.949  11
   3  10 -13 211.683 153.702  11
  -3  10  12 821.056 190.929  11
   3  10 -12 1048.29 256.051  11
  -3  10  11 857.669 191.706  11
   3  10 -11 926.971 235.754  11
  -3  10  10 929.889 223.164  11
   3  10 -10 987.151 276.112  11
  -3  10   9 709.126 215.736  11
   3  10  -9 577.761 187.654  11
  -3  10   8 360.829 199.467  11
   3  10  -8 528.748 171.555  11
  -3  10   7 214.489 129.271  11
   3  10  -7 385.941 179.531  11
  -3  10   6 2665.72 373.093  11
   3  10  -6 3524.81 483.965  11
  -3  10   5 1378.29 270.281  11
   3  10  -5 1370.69 315.253  11
  -3  10   4 2020.90 336.172  11
   3  10  -4 1782.09 338.380  11
   3  10  -3 478.408 206.434  11
  -3  10   3 468.589 156.199  11
  -3  10   2 2939.22 408.089  11
   3  10  -2 3544.63 465.256  11
   3  10  -1 2207.42 407.768   6
  -3  10   1 2181.08 347.122  11
  -3  10   0 11840.8 822.676  11
   3  10   0 12926.0 910.941   6
   3  10   1 1726.54 318.127   6
  -3  10  -1 2384.62 373.331  11
  -3  10  -2 3298.82 449.228  11
   3  10   2 3425.68 437.437   6
  -3  10  -3 605.531 175.035  11
   3  10   3 636.359 167.398   6
   3  10   4 2026.49 352.325   6
  -3  10  -4 2009.20 370.130  11
   3  10   5 1421.94 265.549   6
  -3  10  -5 1473.26 329.419  11
  -3  10  -6 3199.94 445.619  11
   3  10   6 3022.17 397.008   6
  -3  10  -7 276.494 112.111  11
   3  10   7 267.700 128.694   6
  -3  10  -8 443.750 186.776  11
   3  10   8 664.199 178.284   6
  -3  10  -9 293.403 88.1948  11
   3  10   9 534.436 174.223   6
  -3  10 -10 533.657 172.151  11
   3  10  10 640.108 205.805   6
  -3  10 -11 714.404 183.405  11
   3  10  11 527.512 180.682   6
   3  10  12 1207.69 254.210   9
   3  10  12 1256.41 244.295   7
   3  10  12 704.295 195.310   6
  -3  10 -12 1196.06 251.333  11
   3  10  13 137.561 85.7099   9
   3  10  13 153.247 112.725   7
   3  10  13 141.633 82.1995   6
   3  10  14 754.280 178.870   9
   3  10  14 635.067 150.168   7
   3  10  14 391.340 125.449   6
   3  10  15 1705.65 250.930   9
   3  10  15 1453.87 240.087   6
   3  10  15 1630.81 238.157   7
   3  10  16 453.363 125.633   9
   3  10  16 811.512 178.256   7
   3  10  16 782.044 176.329   6
   3  10  17 891.903 168.548   7
   3  10  17 680.077 157.971   9
   3  10  17 886.035 171.390   6
  -3  11  14 431.948 109.035  11
  -3  11  13-74.1898 83.1453  11
   3  11 -13-83.5979 75.3897  11
  -3  11  12 201.414 111.336  11
   3  11 -12 336.568 124.810  11
  -3  11  11-52.2265 81.4451  11
   3  11 -11-39.6277 95.1609  11
  -3  11  10 263.356 116.771  11
   3  11 -10 223.859 107.310  11
   3  11  -9 1250.93 262.748  11
  -3  11   9 1034.58 219.315  11
  -3  11   8 1365.11 256.159  11
   3  11  -8 1753.78 299.425  11
  -3  11   7 4075.14 420.105  11
   3  11  -7 4568.72 471.919  11
   3  11  -7 3188.57 434.327   6
   3  11  -6 122.002 118.531   6
  -3  11   6 251.609 124.838  11
   3  11  -6 216.482 137.174  11
   3  11  -5 2725.70 382.034   6
  -3  11   5 2997.48 372.898  11
   3  11  -5 3790.15 430.243  11
   3  11  -4 2776.28 399.847   6
   3  11  -4 2650.17 354.552  11
   3  11  -3-155.243 177.763   6
  -3  11   3 161.454 132.715  11
   3  11  -2 795.274 207.176   6
  -3  11   2 1169.04 240.114  11
   3  11  -1 1113.07 238.569   6
  -3  11   1 1856.31 308.975  11
  -3  11   0 137.050 112.979  11
   3  11   0-232.812 145.752   6
   3  11   1 1166.83 243.109   6
  -3  11  -1 1756.78 292.079  11
   3  11   2 784.976 177.696   6
  -3  11  -2 952.511 217.570  11
  -3  11  -3 291.817 162.934  11
   3  11   3-55.5671 100.939   6
  -3  11  -4 3402.53 431.786  11
   3  11   4 2754.67 359.412   6
  -3  11  -5 2977.45 397.715  11
   3  11   5 2978.95 373.613   6
  -3  11  -6 133.185 116.045  11
   3  11   6 359.449 127.931   6
  -3  11  -7 4063.58 459.886  11
   3  11   7 3089.07 378.440   6
   3  11   8 974.209 226.769   6
  -3  11  -8 1154.52 248.543  11
   3  11   9 973.134 214.269   9
  -3  11  -9 862.076 193.011  11
   3  11   9 814.580 180.352   6
   3  11  10 134.054 85.3855   9
   3  11  10 92.8327 72.6008   7
  -3  11 -10 261.774 156.947  11
   3  11  10 308.714 116.988   6
   3  11  11 121.801 92.2321   9
   3  11  11-77.6574 131.132   7
   3  11  11 46.5668 63.9846   6
  -3  11 -11 111.159 96.2503  11
   3  11  12 154.814 52.3889   9
   3  11  12 236.998 91.7182   7
   3  11  13 36.8165 57.5533   9
   3  11  13-22.6451 56.9537   7
   3  11  14 687.632 151.003   9
   3  11  14 497.609 133.539   7
  -3  12   8 191.823 99.2244  11
  -3  12   7 620.218 143.409  11
  -3  12   6 766.947 166.935  11
  -3  12   5 1487.91 229.361  11
  -3  12   4 1221.24 220.636  11
  -3  12   3 434.265 136.262  11
  -3  12   2 1166.25 206.701  11
  -3  12   1 578.315 160.909  11
  -3  12   0 531.028 164.567  11
  -3  12  -1 595.829 160.358  11
  -3  12  -2 1030.93 206.364  11
  -3  12  -3 397.239 137.269  11
  -3  12  -4 1182.49 222.012  11
  -3  12  -5 1792.41 262.251  11
  -3  12  -6 762.974 171.441  11
   3  12   7 366.802 128.682   7
   3  12   8 83.0895 53.5896   7
  -4   0   0 275761. 4707.24   3
  -4   0   1 12093.8 863.565   3
  -4   0  -1 13171.4 824.055   3
  -4   0  -2 76198.9 2009.00   3
  -4   0   2 74885.1 2277.98   3
  -4   0  -3 15803.7 844.864   3
   4   0   3 15881.4 1113.10   4
  -4   0  -4 6223.46 504.796   3
   4   0   4 7034.99 771.080   4
   4   0   5 2785.17 499.836   4
  -4   0  -5 2623.43 372.692   1
  -4   0  -6 10507.1 749.490   1
   4   0   6 10338.6 986.259   4
   4   0   7 1155.98 336.094   4
  -4   0   8 138589. 3595.15   3
   4   0   8 137941. 4041.08   4
   4   0   9 297.950 256.315   4
  -4   0   9 497.081 236.314   3
  -4   0  10 134720. 3685.27   3
   4   0  10 117151. 3962.19   4
   4   0  11 1896.61 498.989   4
  -4   0  11 1848.37 441.955   3
  -4   0  12 11411.0 1088.82   3
   4   0  12 9802.96 1164.31   4
  -4   0  13 50301.1 2338.98   3
   4   0  13 32818.9 2219.69   4
   4   0  14 3512.36 730.993   4
  -4   0  14 3371.26 624.612   3
  -4   0  15 42002.0 2272.48   3
  -4   0  16 10834.7 1165.12   3
   4   0  16 12809.8 904.325   9
  -4   0  16 11778.5 876.558  11
  -4   0  17 6155.16 639.123  11
   4   0  17 6088.47 634.890   9
  -4   0  18 25744.5 1350.17  11
   4   0  18 28351.9 1587.58   5
   4   0  18 27617.4 1391.47   9
   4   0  19 279.449 121.275   5
  -4   0  19-130.933 109.328  11
   4   0  19 50.7850 166.480   9
   4   0  20 212.855 125.460   9
  -4   0  20 251.854 154.741  11
   4   0  20 549.612 255.369   5
   4   0  20 100.631 101.669   7
   4   0  21 2109.97 391.056   9
   4   0  21 3147.32 536.788   5
  -4   0  21 3473.61 499.454  11
   4   0  21 2651.72 462.937   7
   4   0  22 662.937 236.775   9
   4   0  22 1087.39 329.312   7
  -4   0  22 1061.38 273.348  11
   4   0  22 1055.19 330.819   5
   4   0  23 6697.99 725.277   5
   4   0  23 7303.36 748.175   7
  -4   0  23 7254.14 707.535  11
   4   0  23 7841.50 734.965   9
   4   0  24 9354.87 786.168   9
   4   0  24 9859.71 847.553   5
   4   0  24 8227.08 758.407   7
  -4   0  24 8837.79 781.293  11
   4   0  25 705.631 203.049   7
   4   0  25 897.744 254.158   5
  -4   0  25 652.924 215.546  11
   4   0  26 27.3936 85.9232   7
   4   0  26 52.5103 78.0661   5
  -4   0  26 158.949 147.629  11
   4   0  27 376.871 159.944   5
  -4   0  27 349.150 138.238  11
   4   0  28 305.747 98.6322   5
   4  -1  28 385.655 131.580   5
  -4   1  28 249.706 107.640  11
   4  -1  27 1597.20 287.987   5
  -4   1  27 1764.43 295.920  11
   4  -1  26 3642.53 475.848   5
  -4   1  26 3709.18 455.178  11
  -4   1  25 1900.47 327.529  11
   4  -1  25 1452.02 302.947   7
   4  -1  25 2032.22 374.485   5
   4  -1  24 6.16635 112.239   9
  -4   1  24 151.956 153.771  11
   4  -1  24 332.886 205.363   5
   4  -1  24 1.23632 93.8770   7
   4  -1  23 7374.04 757.359   5
   4  -1  23 7109.94 717.499   7
  -4   1  23 6446.82 668.575  11
   4  -1  23 7401.00 716.408   9
   4  -1  22 2324.37 407.073   9
  -4   1  22 3422.87 500.109  11
   4  -1  22 2697.11 487.133   5
   4  -1  22 3164.08 495.407   7
   4  -1  21 11726.5 1007.19   5
  -4   1  21 11566.2 906.238  11
   4  -1  21 11796.7 993.913   7
   4  -1  21 11220.8 912.304   9
   4  -1  20 1476.30 338.883   9
   4  -1  20 1561.92 376.206   5
  -4   1  20 846.454 264.957  11
   4  -1  19 2729.77 432.437   9
   4  -1  19 2972.79 505.265   5
  -4   1  19 2583.52 438.948  11
   4  -1  18 9441.61 914.168   5
  -4   1  18 9469.96 795.640  11
   4  -1  18 9958.61 841.548   9
   4  -1  17 10530.7 971.627   5
  -4   1  17 10567.9 827.396  11
   4  -1  17 10564.9 849.502   9
  -4   1  16 6122.33 918.137   3
   4  -1  16 7243.09 814.015   5
  -4   1  16 6902.40 658.231  11
   4  -1  16 7676.86 705.789   9
  -4   1  15 12049.5 1243.59   3
   4  -1  15 11912.7 1030.94   5
  -4   1  15 12542.2 872.606  11
   4  -1  15 12092.5 870.328   9
  -4   1  14 5494.74 792.561   3
  -4   1  13 1989.96 496.999   3
  -4   1  13 1360.13 388.384   1
  -4   1  12 36142.8 1886.80   1
   4  -1  12 37170.7 2297.26   4
  -4   1  11 21258.1 1452.42   3
  -4   1  11 23508.1 1472.82   1
  -4   1  10 80871.3 2816.03   3
   4  -1  10 74317.9 3130.93   4
   4  -1   9 4125.82 686.297   4
  -4   1   9 3778.68 599.640   3
  -4   1   8 4123.74 596.246   3
   4  -1   8 4913.35 734.287   4
  -4   1   7 101891. 3046.18   3
   4  -1   7 114596. 3494.45   4
  -4   1   6 66960.5 2397.22   3
  -4   1   5 17902.1 1192.33   3
  -4   1   4 106124. 2942.38   3
  -4   1   3 26055.7 1340.06   3
  -4   1   2 9406.48 766.175   3
  -4   1   1 9274.45 750.672   3
   4   1  -1 8214.62 817.557   4
  -4   1   0 6993.75 642.945   3
  -4   1   0 8176.82 711.961   1
   4   1   0 6315.31 713.835   4
  -4   1  -1 9622.76 745.970   3
  -4   1  -1 9882.73 777.340   1
   4   1   1 8579.53 865.057   4
  -4   1  -2 9906.79 752.889   3
   4   1   2 8525.65 841.211   4
  -4   1  -2 10096.4 781.922   1
  -4   1  -3 24868.2 1170.40   3
  -4   1  -3 27919.8 1317.02   1
   4   1   3 25103.0 1457.66   4
  -4   1  -4 109303. 2649.41   3
  -4   1  -4 110693. 2757.28   1
  -4   1  -5 19110.8 1094.14   1
   4   1   5 17726.3 1250.25   4
   4   1   6 72000.4 2689.96   4
  -4   1  -6 81458.2 2433.00   1
   4   1   7 103183. 3389.72   4
   4   1   8 8052.46 960.272   4
   4   1   9 3711.86 666.823   4
   4   1  10 74736.0 3132.57   4
   4   1  11 21044.9 1670.49   4
   4   1  12 58993.1 2863.85   4
   4   1  13 1432.85 409.780   4
   4   1  14 2889.18 647.892   4
  -4  -1  14 5525.37 806.095   3
  -4  -1  15 12979.5 1319.63   3
  -4  -1  15 11787.9 886.583  11
   4   1  15 11473.1 1355.67   4
   4   1  15 12660.3 859.914   9
  -4  -1  16 6030.42 856.840   3
  -4  -1  16 6486.42 677.284  11
   4   1  16 7774.78 707.231   9
  -4  -1  17 9658.02 826.278  11
   4   1  17 9981.04 807.715   9
   4  -1 -18 8144.43 794.521   8
   4   1  18 9935.54 839.002   7
  -4  -1  18 9117.61 812.831  11
   4   1  18 10316.8 835.702   9
   4  -1 -19 2453.66 432.981   8
   4   1  19 1791.48 368.529   7
  -4  -1  19 2667.77 448.973  11
   4   1  19 1954.40 378.364   6
   4   1  19 2900.28 456.815   9
   4   1  20 1292.13 307.777   9
   4   1  20 786.679 255.052   7
  -4  -1  20 1356.54 337.841  11
   4   1  20 1051.68 325.026   6
   4   1  21 10580.1 948.480   5
   4   1  21 7671.39 761.139   7
  -4  -1  21 10581.3 887.650  11
   4   1  21 12598.7 947.265   6
   4   1  21 9023.85 800.199   9
   4   1  22 2383.28 407.512   9
   4   1  22 4168.92 574.297   6
   4   1  22 2972.11 496.094   5
  -4  -1  22 2987.58 468.838  11
   4   1  22 3441.10 509.912   7
   4   1  23 6937.83 735.729   5
   4   1  23 6699.41 691.137   7
  -4  -1  23 7311.48 721.176  11
   4   1  23 7564.54 735.951   6
   4   1  23 6723.31 665.140   9
   4   1  24 319.757 150.122   9
   4   1  24 155.718 154.802   7
   4   1  24 216.467 160.575   5
  -4  -1  24 218.947 168.190  11
   4   1  24 69.7576 192.572   6
   4   1  25 2372.10 365.613   9
   4   1  25 1892.50 349.046   7
   4   1  25 2385.41 393.670   5
  -4  -1  25 2356.15 394.702  11
   4   1  26 4005.02 459.103   7
  -4  -1  26 3825.75 490.614  11
   4   1  26 3133.68 419.581   5
   4   1  27 1580.32 281.597   5
   4   1  27 1209.68 230.953   7
   4  -2  28 1168.16 227.259   5
   4  -2  27 384.611 139.333   5
  -4   2  27 519.471 152.247  11
   4  -2  26 236.162 135.754   5
  -4   2  26 44.0581 101.354  11
   4  -2  25 1753.86 348.233   5
  -4   2  25 2036.07 346.400  11
   4  -2  24 3199.03 480.135   5
  -4   2  24 3231.58 445.469  11
   4  -2  23 4964.52 623.533   5
  -4   2  23 4963.54 578.646  11
   4  -2  23 4853.52 575.895   9
   4  -2  22 4861.44 628.301   5
  -4   2  22 5998.02 640.183  11
   4  -2  22 5433.76 616.978   9
   4  -2  21 17734.5 1237.14   5
  -4   2  21 18607.5 1132.34  11
   4  -2  21 17687.7 1154.79   9
   4  -2  20 379.608 161.665   9
   4  -2  20 273.653 229.332   5
  -4   2  20 26.1455 163.492  11
   4  -2  19 16504.2 1231.46   5
  -4   2  19 15650.3 1043.26  11
   4  -2  19 17560.2 1147.24   9
   4  -2  18 15821.7 1219.24   5
  -4   2  18 15146.2 1005.10  11
   4  -2  18 15735.6 1071.94   9
   4  -2  17 1468.82 325.385   9
   4  -2  17 1372.66 348.628   5
  -4   2  17 1689.90 342.175  11
   4  -2  16 9809.84 821.755   9
   4  -2  16 9177.55 909.754   5
  -4   2  16 9517.57 780.887  11
   4  -2  15 85.3405 87.9719   5
  -4   2  15 441.832 243.477   3
  -4   2  15 228.734 110.104  11
  -4   2  14 1781.73 476.100   3
  -4   2  13 12482.9 1229.21   3
  -4   2  12 45723.5 2301.32   3
  -4   2  12 29442.9 1774.19   1
  -4   2  11 23807.0 1623.60   3
  -4   2  11 23984.1 1549.04   1
  -4   2  10 21061.7 1510.04   3
  -4   2  10 20174.6 1384.44   1
  -4   2   9 25665.9 1635.34   3
  -4   2   9 27471.7 1603.10   1
  -4   2   8 41497.6 2046.46   3
  -4   2   8 45112.8 2030.20   1
  -4   2   7 21743.4 1436.31   3
  -4   2   7 21955.8 1397.69   1
  -4   2   6 52231.3 2206.33   3
  -4   2   6 50771.3 2142.42   1
  -4   2   5 55525.7 2212.05   3
  -4   2   5 53168.1 2172.02   1
  -4   2   4 40700.5 1841.61   1
  -4   2   4 43172.8 1881.61   3
  -4   2   3 59423.9 2177.13   3
  -4   2   3 57396.8 2136.52   1
   4   2  -3 57237.3 2234.10   4
  -4   2   2 23469.6 1318.58   3
   4   2  -2 25599.2 1481.60   4
  -4   2   2 23747.9 1327.54   1
  -4   2   1 4606.25 570.744   3
  -4   2   1 3959.01 516.113   1
   4   2  -1 3367.07 543.100   4
  -4   2   0 32975.4 1525.36   3
  -4   2   0 32759.7 1533.11   1
   4   2   0 32219.7 1716.76   4
  -4   2  -1 3832.88 519.691   3
  -4   2  -1 4401.96 534.994   1
   4   2   1 3883.31 592.823   4
  -4   2  -2 26225.2 1401.58   3
  -4   2  -2 24522.0 1332.62   1
   4   2   2 24055.9 1507.41   4
  -4   2  -3 69547.7 2390.05   3
  -4   2  -3 65224.4 2236.33   1
  -4   2  -4 44829.5 1873.21   3
   4   2   4 40557.3 2025.53   4
  -4   2  -4 46121.8 1950.09   1
  -4   2  -5 58364.7 2141.72   3
   4   2   5 53239.0 2363.24   4
  -4   2  -6 59668.9 2262.54   1
   4   2   6 54415.4 2434.82   4
   4   2   7 22927.2 1630.63   4
  -4   2  -7 25976.7 1554.50   1
   4   2   8 42350.5 2286.93   4
   4   2   9 25263.8 1794.88   4
   4   2  10 18450.6 1569.54   4
   4   2  11 23351.2 1807.68   4
   4   2  12 46191.0 2624.56   4
   4   2  13 11993.2 1360.24   4
   4   2  14 1699.18 516.555   4
   4   2  15 304.469 156.926   9
   4   2  15 47.5709 92.3648   4
  -4  -2  15 505.976 174.183  11
   4   2  15 178.621 126.551  10
  -4  -2  16 10187.8 884.310  11
   4   2  16 9678.30 782.150   6
   4   2  16 11261.9 834.932   9
   4   2  17 2155.18 366.717   9
   4   2  17 1720.18 323.355   7
  -4  -2  17 1782.46 368.552  11
   4   2  17 1084.61 284.126   6
   4   2  18 10496.2 848.189   7
  -4  -2  18 16079.4 1121.23  11
   4   2  18 10788.6 865.568   6
   4   2  18 16741.5 1047.63   9
   4   2  19 12506.4 949.798   7
  -4  -2  19 16945.7 1158.10  11
   4   2  19 13169.5 967.576   6
   4   2  19 17938.8 1119.46   9
   4   2  20 343.604 207.412   9
   4  -2 -20 88.7778 118.952   8
   4   2  20 85.6056 147.727   7
  -4  -2  20 239.945 193.830  11
   4   2  20 59.4369 113.184   6
   4  -2 -21 16131.5 1137.45   8
  -4  -2  21 16722.4 1150.40  11
   4   2  21 18669.3 1133.86   9
   4  -2 -22 4760.96 603.768   8
   4   2  22 3934.84 559.865   5
   4   2  22 4393.71 561.241   7
  -4  -2  22 5772.73 661.001  11
   4   2  22 6989.54 689.005   6
   4   2  22 5914.95 629.479   9
   4   2  23 4586.57 582.025   5
   4   2  23 5191.14 595.992   7
  -4  -2  23 5114.09 604.850  11
   4   2  23 5656.18 612.635   6
   4   2  23 5003.10 573.569   9
   4   2  24 3074.80 463.413   5
   4   2  24 3575.67 470.348   7
  -4  -2  24 4181.77 536.023  11
   4   2  24 4026.58 496.089   6
   4   2  24 3728.00 481.440   9
   4   2  25 1831.87 315.876   9
   4   2  25 1694.15 310.195   7
   4   2  25 1706.37 320.196   5
   4   2  25 1786.79 314.225   6
   4   2  26 117.631 91.2746   5
   4   2  26 100.442 78.7698   7
   4   2  27 186.465 88.1504   5
   4   2  27 189.289 112.679   7
   4  -3  27 562.637 162.480   5
  -4   3  27 886.509 199.892  11
   4  -3  26 1053.32 235.902   5
  -4   3  26 1270.77 242.174  11
   4  -3  25 108.061 72.3150   5
  -4   3  25 24.5005 130.310  11
   4  -3  24 414.963 175.499   5
  -4   3  24 541.189 199.367  11
   4  -3  23 4205.27 571.968   5
  -4   3  23 3853.33 482.088  11
   4  -3  22 5001.73 616.544   5
  -4   3  22 4861.33 561.787  11
   4  -3  21 600.122 200.167   9
   4  -3  21 1061.42 318.322   5
  -4   3  21 1188.36 295.478  11
   4  -3  20 11084.9 994.078   5
  -4   3  20 11711.8 893.660  11
   4  -3  20 11051.5 898.026   9
   4  -3  19 7.69622 116.890   9
  -4   3  19 11.2429 105.319  11
   4  -3  19 193.937 185.540   5
   4  -3  18 1019.88 245.770   9
   4  -3  18 1135.81 297.332   5
  -4   3  18 838.443 242.741  11
   4  -3  17 2280.85 426.303   9
   4  -3  17 2373.90 457.916   5
  -4   3  17 2112.99 367.524  11
   4  -3  16 7388.47 826.338   5
  -4   3  16 6252.65 629.351  11
   4  -3  16 7653.12 760.602   9
   4  -3  15 13316.4 1093.42   5
  -4   3  15 11807.0 877.916  11
   4  -3  15 12045.8 952.128   9
   4  -3  14 14607.8 1145.18   5
  -4   3  14 14594.9 1467.68   3
  -4   3  14 13098.2 899.982  11
   4  -3  14 13795.7 1015.64   9
  -4   3  13 4655.58 788.559   3
  -4   3  12 1197.62 450.359   1
  -4   3  12 1531.59 501.963   3
  -4   3  11 4327.34 717.724   1
  -4   3  11 5517.64 821.396   3
  -4   3  10 11349.0 1162.74   3
  -4   3  10 11179.4 1123.85   1
  -4   3   9 4770.19 730.614   3
  -4   3   9 5047.93 758.630   1
  -4   3   8 27319.4 1754.87   3
  -4   3   8 29916.1 1777.40   1
  -4   3   7 22165.3 1539.54   3
  -4   3   7 23159.9 1541.57   1
  -4   3   6 44493.1 2124.34   3
  -4   3   6 44292.6 2135.88   1
  -4   3   5 71419.0 2660.84   3
  -4   3   5 71460.5 2685.40   1
  -4   3   4 19428.8 1346.86   3
  -4   3   4 19535.0 1342.40   1
   4   3  -4 18502.7 1293.64   4
   4   3  -3 401.882 231.950   4
  -4   3   3 695.373 277.034   1
  -4   3   3 515.926 251.589   3
  -4   3   2 105839. 3207.89   3
   4   3  -2 98089.4 3230.48   4
  -4   3   2 107397. 3131.43   1
  -4   3   1 143088. 3833.04   3
   4   3  -1 145104. 3944.95   4
  -4   3   1 138053. 3657.78   1
  -4   3   0 57529.1 2389.04   3
   4   3   0 52225.7 2352.00   4
  -4   3   0 54173.8 2226.58   1
  -4   3  -1 147842. 3862.72   1
  -4   3  -1 147127. 3932.69   3
   4   3   1 144342. 4097.65   4
  -4   3  -2 119804. 3461.39   1
   4   3   2 112271. 3609.68   4
   4   3   3 103.979 121.186   4
  -4   3  -3 378.195 221.159   3
  -4   3  -4 15786.1 1210.08   1
  -4   3  -4 20076.5 1415.37   3
   4   3   4 19344.2 1490.97   4
  -4   3  -5 73838.7 2718.65   3
   4   3   5 74517.4 3047.83   4
  -4   3  -6 54234.5 2414.27   1
   4   3   6 48220.3 2486.32   4
  -4   3  -7 28677.1 1796.38   1
   4   3   7 23813.0 1784.53   4
   4   3   8 27790.6 1986.40   4
   4   3   9 5223.12 872.332   4
   4   3  10 10893.8 1287.70   4
   4   3  11 6993.62 1038.38   4
   4   3  12 2770.27 675.107   4
   4   3  13 5624.75 958.689   4
   4   3  14 13188.5 882.177   9
   4   3  14 13630.0 946.607  10
   4   3  14 14862.4 1610.06   4
  -4  -3  14 14412.5 1130.52  11
   4   3  14 13702.6 933.750   6
   4   3  15 12970.0 912.373   7
  -4  -3  15 13581.5 1092.20  11
   4   3  15 11591.8 893.900   6
   4   3  15 12200.8 927.218  10
   4   3  15 13310.7 892.129   9
   4   3  16 7826.12 713.974   7
  -4  -3  16 7545.86 821.655  11
   4   3  16 7268.90 701.968   6
   4   3  16 7641.37 696.004   9
  -4  -3  17 2715.08 482.481  11
   4   3  17 1697.49 338.635   7
   4   3  17 2448.64 397.253   6
   4   3  17 2662.42 417.549   9
   4   3  18 1203.67 290.579   9
   4   3  18 569.671 187.993   7
  -4  -3  18 1237.76 272.430  11
   4   3  18 1243.88 273.675   6
   4   3  19 153.460 117.449   9
   4   3  19 74.6325 98.6674   7
  -4  -3  19 24.6964 151.645  11
   4   3  19 397.239 176.461   6
  -4  -3  20 12464.1 1017.77  11
   4   3  20 13925.8 962.353   6
   4   3  20 13212.5 938.391   9
   4   3  21 764.206 251.109   9
   4  -3 -21 849.398 273.790   8
   4   3  21 1254.64 265.345   7
  -4  -3  21 859.625 273.331  11
   4   3  21 964.558 283.124   6
   4  -3 -22 4715.70 610.089   8
   4   3  22 5904.06 604.107   6
   4   3  22 4669.17 547.773   7
  -4  -3  22 4860.93 629.056  11
   4   3  22 5173.01 567.605   9
   4  -3 -23 4637.70 602.009   8
   4   3  23 4258.33 509.305   7
   4   3  23 4490.62 518.665   6
   4   3  23 4581.90 528.994   9
   4   3  24 303.516 130.746   9
   4  -3 -24 433.033 177.508   8
   4   3  24 515.270 162.691   7
   4   3  24 274.958 112.399   6
   4   3  25-72.1834 95.2974   9
   4   3  25 182.252 125.356   6
   4   3  26 907.801 176.891   9
   4   3  26 1058.92 221.631   7
   4   3  26 1083.49 206.080   6
   4  -4  26 87.0055 97.3377   5
  -4   4  26 273.709 114.124  11
  -4   4  25 1354.39 243.329  11
   4  -4  25 1614.64 321.566   5
   4  -4  24 552.111 201.024   5
  -4   4  24 750.295 192.208  11
   4  -4  23 1917.91 375.105   5
  -4   4  23 1704.90 326.863  11
  -4   4  22 1478.95 298.269  11
   4  -4  22 1193.90 325.578   5
   4  -4  21 332.751 170.421   5
  -4   4  21 117.101 140.100  11
   4  -4  20 1194.83 301.445   5
  -4   4  20 1014.04 241.769  11
   4  -4  19 6794.78 782.785   5
  -4   4  19 8085.65 727.878  11
   4  -4  18 1292.18 339.184   5
  -4   4  18 1165.75 285.947  11
   4  -4  17 7913.40 861.832   5
  -4   4  17 9031.62 776.066  11
   4  -4  17 9133.34 826.399   9
   4  -4  16 21405.9 1419.93   5
  -4   4  16 22162.4 1208.23  11
   4  -4  16 22948.1 1348.50   9
   4  -4  15 1004.72 258.292   9
   4  -4  15 1260.96 372.591   5
  -4   4  15 790.570 241.680  11
   4  -4  14 11056.6 1002.18   5
  -4   4  14 9078.50 777.422  11
   4  -4  14 10273.7 910.026   9
   4  -4  13 8010.77 802.603   9
   4  -4  13 8219.69 839.653   5
  -4   4  13 7446.19 1157.18   3
  -4   4  13 5976.13 624.062  11
   4  -4  12 35838.3 1738.50   5
  -4   4  12 39134.1 2579.30   3
  -4   4  12 28797.7 1345.24  11
   4  -4  12 29788.0 1566.92   9
  -4   4  11 198.323 177.168   1
  -4   4  11 311.525 214.103   3
  -4   4  10 13332.5 1378.23   1
  -4   4  10 11691.6 1350.47   3
  -4   4   9 28185.9 1993.36   1
  -4   4   9 25668.2 1972.94   3
  -4   4   8 2460.60 599.370   3
  -4   4   8 2097.58 557.233   1
  -4   4   7 6682.89 932.960   1
  -4   4   7 6293.15 954.517   3
  -4   4   6 8312.62 1035.46   1
  -4   4   6 8253.45 1034.80   3
  -4   4   5 15215.5 1390.47   1
  -4   4   5 15440.6 1416.57   3
  -4   4   4 6795.06 922.641   1
  -4   4   4 6200.20 878.988   3
  -4   4   3 6546.22 883.363   1
  -4   4   3 6746.85 892.967   3
  -4   4   2 24695.5 1660.84   1
  -4   4   2 26326.8 1738.98   3
   4   4  -2 26306.6 1694.63   4
  -4   4   1 102230. 3458.13   1
  -4   4   1 108727. 3612.88   3
   4   4  -1 109918. 3666.58   4
  -4   4   0 23520.7 1571.34   1
  -4   4   0 23172.6 1620.77   3
   4   4   0 22581.3 1659.84   4
  -4   4  -1 105602. 3434.69   1
  -4   4  -1 108083. 3622.29   3
  -4   4  -2 26462.2 1706.91   1
   4   4   2 25674.2 1842.87   4
  -4   4  -3 6201.23 849.633   1
  -4   4  -3 7113.75 933.159   3
   4   4   3 5515.60 841.151   4
  -4   4  -4 6283.03 842.548   1
  -4   4  -4 6041.09 854.225   3
   4   4   4 6013.62 910.135   4
  -4   4  -5 14423.7 1321.44   1
  -4   4  -5 14901.6 1345.94   3
   4   4   5 15102.1 1479.82   4
  -4   4  -6 9897.51 1108.30   1
   4   4   6 7859.43 1082.70   4
  -4   4  -7 7954.91 1011.90   1
   4   4   7 5960.95 977.026   4
   4   4   8 1520.64 492.358   4
   4   4   9 24941.2 2041.39   4
   4   4  10 11726.9 1392.56   4
   4   4  11 662.852 341.625   4
   4   4  12 32394.7 1380.90   9
   4   4  12 33613.1 1475.25  10
   4   4  13 6526.39 621.488   9
   4   4  13 5922.98 630.392   7
  -4  -4  13 7113.67 861.356  11
   4   4  13 7775.10 697.265   6
   4   4  13 7178.25 707.165  10
   4   4  14 11066.0 808.280   9
   4   4  14 8931.04 791.512   7
  -4  -4  14 10865.0 1061.65  11
   4   4  14 10001.4 797.894   6
   4   4  14 10164.6 834.670  10
   4   4  15 1267.29 293.055   9
  -4  -4  15 1044.40 329.119  11
   4   4  15 663.930 212.948   7
   4   4  15 763.812 240.914  10
   4   4  15 931.628 267.816   6
  -4  -4  16 23689.3 1527.74  11
   4   4  16 22396.1 1205.70   6
   4   4  16 20695.5 1131.64   9
  -4  -4  17 10428.7 997.618  11
   4   4  17 9221.71 770.712   6
   4   4  17 8863.12 742.287   9
   4   4  18 1291.67 293.310   9
   4   4  18 1018.91 266.614   7
   4   4  18 1631.00 361.278   6
   4   4  19 8711.20 734.111   7
   4   4  19 8681.24 749.605   6
   4   4  19 8052.80 712.117   9
   4   4  20 1116.84 280.246   9
   4   4  20 1123.99 315.557   7
   4   4  20 1233.16 269.185   6
   4   4  21 221.887 125.093   9
   4   4  21 418.037 170.015   7
   4   4  21 454.155 131.287   6
   4  -4 -22 1644.64 360.923   8
   4   4  22 1979.04 343.766   7
   4   4  22 1982.65 340.620   9
   4   4  22 1774.26 350.334   6
   4   4  23 1709.86 305.451   9
   4  -4 -23 1634.31 361.538   8
   4   4  23 1827.76 300.415   7
   4   4  23 2349.59 358.765   6
   4   4  24 436.303 167.103   9
   4   4  24 634.172 157.536   7
   4  -4 -24 650.898 228.698   8
   4   4  24 632.437 211.692   6
   4   4  25 1373.25 239.641   9
   4  -4 -25 1423.82 280.962   8
   4   4  25 1278.26 241.591   7
   4   4  25 1413.35 273.034   6
   4   4  26 179.872 80.7241   7
   4   4  26 129.142 86.9289   6
   4  -5  25 151.822 97.9073   5
  -4   5  25 69.3805 67.9391  11
   4  -5  24 264.555 140.296   5
  -4   5  24 419.146 141.590  11
   4  -5  23-16.3529 75.7463   5
  -4   5  23 143.747 127.144  11
  -4   5  22 383.030 189.661  11
   4  -5  22 24.6257 113.806   5
   4  -5  21 286.371 201.706   5
  -4   5  21 131.175 109.100  11
   4  -5  20 7041.56 767.432   5
  -4   5  20 7309.54 670.677  11
   4  -5  19 47.1506 178.893   5
  -4   5  19 92.4737 131.233  11
   4  -5  18 11160.9 1017.47   5
  -4   5  18 11613.7 864.530  11
   4  -5  17 1518.79 364.682   5
  -4   5  17 2473.42 402.951  11
   4  -5  16 844.603 261.842   5
  -4   5  16 617.548 205.511  11
   4  -5  15 8363.34 886.775   5
  -4   5  15 7478.47 699.302  11
   4  -5  14 15219.5 1181.71   5
  -4   5  14 13251.0 942.754  11
   4  -5  13 25961.4 1524.43   5
  -4   5  13 20473.9 1180.43  11
   4  -5  12 2190.68 437.227   5
  -4   5  12 2382.86 381.282  11
   4  -5  11 5574.51 681.725   5
  -4   5  11 5541.12 955.331   1
  -4   5  11 4538.53 519.652  11
  -4   5  10 982.482 402.875   1
   4  -5  10 1790.37 373.262   5
  -4   5  10 1793.84 580.714   3
  -4   5  10 1421.31 288.989  11
  -4   5   9 11294.4 1353.78   1
  -4   5   9 10652.1 1356.71   3
  -4   5   8 482.882 208.789   1
  -4   5   8 296.684 228.303   3
  -4   5   7 4333.83 834.113   1
  -4   5   7 3822.13 760.834   3
  -4   5   6 1912.08 569.670   1
  -4   5   6 1976.24 533.764   3
  -4   5   5 10447.3 1239.75   1
  -4   5   5 9387.48 1153.79   3
  -4   5   4 8959.14 1162.68   1
  -4   5   4 9210.99 1139.98   3
  -4   5   3 7000.07 967.786   1
  -4   5   3 6449.40 959.885   3
  -4   5   2 6381.42 912.727   1
  -4   5   2 5565.63 876.068   3
  -4   5   1 16215.6 1446.29   1
  -4   5   1 16015.2 1486.76   3
  -4   5   0 16902.3 1558.13   3
  -4   5   0 16611.4 1454.39   1
   4   5   0 16547.0 1509.77   4
  -4   5  -1 16029.8 1500.11   3
  -4   5  -1 15465.7 1418.56   1
   4   5   1 15250.8 1494.42   4
  -4   5  -2 5742.68 883.728   3
  -4   5  -2 6209.84 919.885   1
   4   5   2 5896.40 946.700   4
  -4   5  -3 6263.12 1005.48   3
  -4   5  -3 6140.16 886.863   1
   4   5   3 6478.28 1038.38   4
  -4   5  -4 9372.42 1143.94   3
  -4   5  -4 9305.45 1147.93   1
   4   5   4 9390.22 1251.84   4
  -4   5  -5 9337.94 1207.85   3
  -4   5  -5 11202.8 1279.64   1
   4   5   5 12605.1 1484.58   4
  -4   5  -6 1951.90 528.615   1
   4   5   6 2184.68 647.730   4
  -4   5  -7 4415.52 843.981   1
   4   5   7 5174.70 973.343   4
   4   5   8 593.973 311.693   4
   4   5   9 9888.55 1391.41   4
   4   5  10 1527.49 306.574  10
   4   5  10 2164.63 630.532   4
   4   5  10 1516.85 303.656   6
   4   5  11 4960.21 550.105   9
   4   5  11 5462.37 587.558  10
   4   5  11 5754.39 567.941   6
   4   5  12 1800.10 338.465   9
   4   5  12 2318.47 412.227   7
   4   5  12 2408.05 419.062  10
   4   5  12 2100.19 360.868   6
   4   5  13 23819.2 1198.98   9
   4   5  13 25582.4 1244.84   6
   4   5  13 25839.3 1317.09  10
   4   5  14 15752.0 975.535   9
   4   5  14 16226.2 996.206   6
   4   5  14 16444.0 1053.04  10
   4   5  15 7590.79 679.778   9
   4   5  15 8104.97 708.605   6
   4   5  16 580.196 207.032   9
   4   5  16 704.505 193.610   7
   4   5  16 546.154 212.899   6
   4   5  17 1984.91 351.309   9
   4   5  17 2331.63 412.238   7
   4   5  17 2164.49 365.091   6
   4   5  18 12995.3 906.771   7
   4   5  18 12725.8 877.148   6
   4   5  18 11326.9 830.514   9
   4   5  19 50.0184 97.6593   9
   4   5  19 237.927 185.532   7
   4   5  19 38.5085 150.945   6
   4   5  20 7288.23 644.988   7
   4   5  20 7218.48 641.805   6
   4   5  20 6899.67 625.968   9
   4   5  21 179.321 144.614   9
   4   5  21 261.552 131.966   7
   4   5  21 261.326 155.888   6
   4   5  22 301.276 129.904   9
   4  -5 -22 106.991 112.631   8
   4   5  22 591.824 200.077   7
   4   5  22 548.103 203.495   6
   4   5  23-3.47092 76.2128   9
   4  -5 -23-44.5437 81.2276   8
   4   5  23 50.4693 95.7565   7
   4   5  23 120.738 85.3187   6
   4   5  24 376.898 140.561   9
   4  -5 -24 429.144 177.063   8
   4   5  24 491.268 128.379   6
   4   5  24 139.928 65.8752   7
   4   5  25 23.3027 62.0487   9
   4  -5 -25 10.2167 91.8139   8
   4   5  25 16.5355 55.3001   7
   4   5  25 64.0649 76.5258   6
   4  -6  24 529.991 184.209   5
  -4   6  24 803.746 177.071  11
   4  -6  23 1421.11 305.652   5
  -4   6  23 2645.46 333.823  11
   4  -6  22 1845.63 368.035   5
  -4   6  22 2213.08 322.168  11
  -4   6  21 1650.45 302.861  11
   4  -6  21 1161.56 285.673   5
   4  -6  20 1679.93 366.562   5
  -4   6  20 1334.94 276.991  11
   4  -6  19 4192.22 595.455   5
  -4   6  19 3556.44 464.282  11
  -4   6  18 259.989 139.194  11
   4  -6  18 362.955 246.857   5
   4  -6  17 3968.09 611.802   5
  -4   6  17 5106.26 572.848  11
   4  -6  16 1350.02 348.137   5
  -4   6  16 859.216 270.178  11
   4  -6  15 2900.63 518.279   5
  -4   6  15 2143.86 405.919  11
   4  -6  14 200.118 125.742   5
  -4   6  14 142.353 110.881  11
   4  -6  13 25800.5 1536.77   5
  -4   6  13 20901.2 1186.52  11
   4  -6  12 4300.82 635.516   5
  -4   6  12 4128.48 516.619  11
   4  -6  11 35523.2 1769.94   5
  -4   6  11 31606.7 1415.68  11
   4  -6  10 6730.09 746.078   5
  -4   6  10 5583.74 578.859  11
   4  -6   9 24022.3 1403.86   5
  -4   6   9 21596.5 1118.42  11
   4  -6   8 5301.83 649.777   5
  -4   6   8 5286.37 545.950  11
   4  -6   7 5545.99 646.415   5
  -4   6   7 5322.54 996.363   3
  -4   6   7 4893.47 524.224  11
  -4   6   7 6546.22 1119.83   1
   4  -6   6 17586.3 1167.78   5
  -4   6   6 16631.7 1719.85   3
  -4   6   6 18613.1 1873.10   1
  -4   6   5 27057.2 2165.96   3
  -4   6   5 26660.5 2191.31   1
  -4   6   4 838.631 395.305   3
  -4   6   4 987.146 483.617   1
  -4   6   3 17288.7 1696.37   3
  -4   6   3 19176.3 1773.06   1
  -4   6   2 310.035 279.656   3
  -4   6   2 93.3926 223.873   1
  -4   6   1 6992.70 1076.01   3
  -4   6   1 8485.72 1147.08   1
  -4   6   0 1109.47 447.951   3
  -4   6   0 1531.35 471.541   1
  -4   6  -1 7811.81 1201.66   3
  -4   6  -1 8328.30 1127.81   1
  -4   6  -2 574.772 323.588   3
  -4   6  -2 348.084 235.140   1
   4   6   2 357.033 288.202   4
  -4   6  -3 19072.9 1831.66   3
   4   6   3 21316.9 1980.99   4
  -4   6  -3 17030.5 1666.87   1
  -4   6  -4 561.588 306.078   1
  -4   6  -4 612.069 294.592   3
   4   6   4 457.962 266.549   4
  -4   6  -5 26670.6 2184.37   3
   4   6   5 28983.8 2411.06   4
  -4   6  -5 27096.4 2190.34   1
  -4   6  -6 19240.3 1834.40   1
   4  -6  -6 14321.0 978.710   5
   4   6   6 20902.3 2078.87   4
   4   6   6 17943.3 1029.42   6
   4   6   7 5821.37 574.699   6
   4   6   7 4548.07 512.464  10
  -4   6  -7 5144.91 957.683   1
   4   6   7 5160.84 1048.71   4
   4   6   8 5811.32 568.270   6
   4   6   8 5265.66 573.262  10
   4   6   9 26280.7 1233.09   6
   4   6   9 24162.8 1259.94  10
   4   6  10 6302.63 646.678  10
   4   6  10 6788.65 619.610   6
   4   6  11 32940.0 1517.71  10
   4   6  11 36005.0 1434.85   6
   4   6  12 3762.77 495.316   9
   4   6  12 4667.19 579.227  10
   4   6  12 2757.02 462.837   7
   4   6  12 4611.79 527.593   6
   4   6  13 23649.0 1213.78   9
   4   6  13 21377.9 1242.74   7
   4   6  13 23348.7 1178.60   6
   4   6  13 22213.3 1230.70  10
   4   6  14 270.396 153.427   9
   4   6  14 3.63609 127.551   7
   4   6  14 95.5754 175.975   6
   4   6  15 2089.50 367.839   9
   4   6  15 2193.57 378.274   7
   4   6  15 2564.03 384.276   6
   4   6  16 1120.88 284.273   9
   4   6  16 1160.58 303.596   7
   4   6  16 1143.85 297.251   6
   4   6  17 4784.95 525.135   9
   4   6  17 4709.07 544.148   7
   4   6  17 4964.74 542.079   6
   4   6  18 270.390 143.661   9
   4   6  18 253.061 154.960   7
   4   6  18 245.515 193.717   6
   4   6  19 4419.39 481.618   6
   4   6  19 4309.94 486.518   7
   4   6  19 3788.75 461.121   9
   4   6  20 1379.35 268.584   9
   4   6  20 1448.54 265.597   7
   4   6  20 1596.22 284.235   6
   4   6  21 1102.77 235.111   9
   4  -6 -21 1500.29 334.672   8
   4   6  21 1934.24 303.835   7
   4   6  21 1659.96 291.852   6
   4  -6 -22 1913.33 361.717   8
   4   6  22 2210.53 304.421   7
   4   6  22 2369.15 322.948   6
   4   6  22 2585.96 351.022   9
   4  -6 -23 1551.88 292.873   8
   4   6  23 1716.99 255.113   7
   4   6  23 2028.71 289.305   9
   4   6  24 460.891 121.905   9
   4  -6 -24 354.403 154.678   8
   4   6  24 309.160 82.0136   7
   4   6  24 630.489 156.920   6
  -4   7  23 1434.92 216.099  11
   4  -7  22 633.420 176.729   5
  -4   7  22 777.382 185.653  11
   4  -7  21 491.000 204.048   5
  -4   7  21 444.735 157.518  11
   4  -7  20 3125.54 477.818   5
  -4   7  20 3468.03 414.747  11
   4  -7  19 1370.28 332.380   5
  -4   7  19 1420.96 280.130  11
   4  -7  18 2161.49 417.372   5
  -4   7  18 2005.21 338.780  11
   4  -7  17 4056.52 584.588   5
  -4   7  17 3301.14 439.656  11
   4  -7  16 1854.85 414.910   5
  -4   7  16 1640.30 330.706  11
   4  -7  15 276.444 236.688   5
  -4   7  15 71.7755 146.517  11
   4  -7  14 17546.9 1283.57   5
  -4   7  14 13187.8 957.062  11
   4  -7  13 6440.53 782.353   5
  -4   7  13 5209.01 600.864  11
   4  -7  12 2895.76 514.010   5
  -4   7  12 2476.19 425.332  11
   4  -7  11 9596.76 914.171   5
  -4   7  11 9017.25 762.203  11
   4  -7  10 10419.2 941.830   5
  -4   7  10 9057.70 750.373  11
   4  -7   9 2866.80 489.986   5
  -4   7   9 2418.06 383.928  11
   4  -7   8 17060.9 1184.41   5
  -4   7   8 15253.2 947.331  11
   4  -7   7 18306.1 1214.57   5
  -4   7   7 16745.2 983.057  11
   4  -7   6 6549.11 714.444   5
  -4   7   6 5982.11 574.407  11
   4  -7   5 1240.52 326.171   5
  -4   7   5 1258.18 271.777  11
   4  -7   4 6943.85 726.085   5
  -4   7   4 6927.04 636.267  11
   4  -7   3 4566.31 585.658   5
  -4   7   3 3951.67 494.017  11
   4  -7   2 7428.93 733.579   5
  -4   7   2 7508.49 682.249  11
   4  -7   1-66.3531 162.830   5
  -4   7   1 110.124 99.6799  11
   4  -7   0 2041.06 381.039   5
  -4   7   0 1847.21 328.409  11
   4  -7  -1-1.42940 99.0714   5
  -4   7  -1 93.2474 122.425  11
   4  -7  -2 7271.36 717.768   5
  -4   7  -2 7130.18 690.685  11
   4  -7  -3 4218.23 552.019   5
   4   7   3 3799.58 489.681  10
  -4   7  -3 3684.53 518.862  11
   4  -7  -4 6673.75 687.805   5
   4   7   4 5934.97 608.085  10
   4   7   5 1630.12 336.534   6
   4  -7  -5 1111.23 276.573   5
   4   7   5 874.697 234.416  10
   4   7   6 6149.83 648.018  10
   4   7   6 6908.58 645.825   6
   4   7   7 18925.8 1039.78   6
   4   7   7 16761.2 1072.82  10
   4   7   8 18451.3 1004.37   6
   4   7   8 15914.0 1055.35  10
   4   7   9 2467.32 370.673   6
   4   7   9 2669.92 433.737  10
   4   7  10 9735.29 720.296   6
   4   7  10 9180.61 813.868  10
   4   7  11 9390.44 722.753   6
   4   7  11 8996.59 796.720  10
   4   7  12 3132.20 440.619   9
   4   7  12 3136.87 486.067   7
   4   7  12 2883.67 402.341   6
   4   7  13 5591.36 600.520   9
   4   7  13 6154.85 643.730   7
   4   7  13 5665.47 577.288   6
   4   7  14 15871.6 970.547   9
   4   7  14 13522.1 966.940   7
   4   7  14 14377.7 898.125   6
   4   7  15 115.026 132.531   9
   4   7  15 217.453 130.578   7
   4   7  15 248.094 156.530   6
   4   7  16 2099.82 353.767   9
   4   7  16 1652.02 318.319   7
   4   7  16 2061.20 338.185   6
   4   7  17 4324.16 485.430   7
   4   7  17 3629.42 439.942   9
   4   7  17 3663.43 437.631   6
   4   7  18 1792.80 305.354   9
   4   7  18 2111.86 343.690   7
   4   7  18 1940.10 322.129   6
   4   7  19 1508.04 273.507   9
   4  -7 -19 1337.84 295.156   8
   4   7  19 1748.14 290.548   7
   4   7  19 1210.85 231.837   6
   4  -7 -20 3551.27 464.537   8
   4   7  20 3090.30 362.598   7
   4   7  20 3731.77 399.322   6
   4   7  20 2494.19 337.450   9
   4   7  21 665.423 171.416   9
   4  -7 -21 662.846 204.791   8
   4   7  21 878.269 200.146   7
   4   7  21 858.510 199.442   6
   4   7  22 637.908 162.843   9
   4  -7 -22 529.999 163.327   8
   4   7  22 756.708 170.236   7
   4   7  22 639.114 157.046   6
   4  -7 -23 1405.63 243.119   8
   4   7  23 1382.15 207.308   6
  -4   8  21 355.783 116.102  11
   4  -8  20 540.637 152.872   5
  -4   8  20 531.938 145.217  11
  -4   8  19 229.697 118.393  11
   4  -8  19 239.539 130.758   5
   4  -8  18 1616.57 344.279   5
  -4   8  18 1987.15 317.455  11
   4  -8  17 946.551 287.044   5
  -4   8  17 991.000 234.704  11
   4  -8  16 3630.10 548.241   5
  -4   8  16 3445.72 432.108  11
   4  -8  15 370.631 152.578   5
  -4   8  15-58.3774 138.085  11
   4  -8  14 2012.55 420.079   5
  -4   8  14 1557.07 306.080  11
   4  -8  13 1262.93 337.626   5
  -4   8  13 1307.93 281.777  11
   4  -8  12 1858.95 363.797   5
  -4   8  12 1968.12 350.739  11
   4  -8  11 603.963 221.930   5
  -4   8  11 402.697 187.193  11
   4  -8  10 748.924 255.809   5
  -4   8  10 631.728 216.252  11
   4  -8   9 232.533 176.225   5
  -4   8   9 290.532 147.882  11
   4  -8   8 23.1922 164.115   5
  -4   8   8 270.381 167.675  11
   4  -8   7 1520.93 333.799   5
  -4   8   7 1989.29 343.035  11
   4  -8   6 2940.39 478.404   5
  -4   8   6 2754.98 406.678  11
   4  -8   5 26326.1 1433.01   5
  -4   8   5 25358.7 1229.89  11
   4  -8   4 5030.18 620.268   5
  -4   8   4 5155.16 554.728  11
   4  -8   3 17843.8 1158.57   5
  -4   8   3 17457.2 1025.30  11
   4  -8   2 6697.66 716.803   5
  -4   8   2 7797.48 686.459  11
   4  -8   1 15768.0 1074.99   5
  -4   8   1 17191.3 1022.26  11
   4  -8   0 8781.69 806.455   5
  -4   8   0 10042.8 793.169  11
   4  -8  -1 15283.6 1053.85   5
  -4   8  -1 16617.2 1037.21  11
   4  -8  -2 6542.85 679.570   5
  -4   8  -2 7341.30 694.382  11
   4  -8  -3 15606.7 1047.04   5
  -4   8  -3 17145.5 1083.27  11
   4  -8  -4 3791.21 518.605   5
  -4   8  -4 4912.90 581.115  11
   4   8   4 5389.52 612.747   6
  -4   8  -5 26059.3 1359.79  11
   4   8   5 27347.1 1287.37   6
  -4   8  -6 2879.62 464.032  11
   4   8   6 3232.15 439.328   6
   4   8   6 2526.03 450.380  10
   4   8   7 1785.86 320.620   6
   4   8   7 1486.17 344.153  10
   4   8   8 213.009 111.895   6
   4   8   8 364.261 145.232  10
   4   8   9 296.883 155.281   6
   4  -8 -10 473.284 198.389   8
   4   8  10 721.589 208.587   6
   4   8  11 674.423 228.051   9
   4   8  11 470.623 190.004   6
   4   8  12 1946.06 348.831   9
   4   8  12 1769.51 351.407   7
   4   8  12 1303.15 261.326   6
   4   8  13 1144.71 275.135   9
   4   8  13 1084.19 273.155   7
   4   8  13 1332.58 279.689   6
   4   8  14 1570.59 308.983   9
   4  -8 -14 1826.71 352.446   8
   4   8  14 1300.35 268.945   7
   4   8  14 1606.31 291.191   6
   4   8  15 510.834 184.438   7
   4   8  15 448.221 181.467   9
   4  -8 -15 235.690 138.235   8
   4   8  15 298.507 125.721   6
   4   8  16 3704.91 434.662   9
   4  -8 -16 3561.71 469.191   8
   4   8  16 3369.56 414.755   7
   4   8  16 3223.86 392.352   6
   4   8  17 1039.53 231.533   9
   4  -8 -17 1242.03 278.013   8
   4   8  17 1098.38 243.959   7
   4   8  17 1078.78 241.581   6
   4  -8 -18 1965.91 341.226   8
   4   8  18 2341.24 310.689   7
   4   8  18 2071.09 293.365   6
   4   8  18 1935.28 292.211   9
   4   8  19 369.003 133.447   9
   4  -8 -19 108.216 77.4216   8
   4   8  19 277.701 109.811   7
   4   8  19 160.589 105.297   6
   4   8  20 587.167 155.406   9
   4  -8 -20 728.405 176.663   8
   4   8  20 503.301 143.595   7
   4   8  20 849.445 178.469   6
   4   8  21 257.562 113.283   9
   4  -8 -21 200.107 93.5788   8
  -4   9  19 934.702 174.309  11
  -4   9  18 252.917 110.073  11
   4   9 -18 118.478 118.304  11
  -4   9  17 1378.95 239.575  11
   4  -9  16 1803.49 324.242   5
  -4   9  16 1992.41 287.201  11
   4  -9  15 656.135 207.952   5
  -4   9  15 547.261 165.727  11
   4  -9  14 277.888 148.133   5
  -4   9  14 34.7601 113.570  11
   4  -9  13 3420.67 507.448   5
  -4   9  13 4588.84 496.112  11
   4  -9  12 404.816 164.383   5
  -4   9  12 133.135 107.875  11
   4  -9  11 1623.51 367.619   5
  -4   9  11 1219.34 246.928  11
   4  -9  10 802.688 247.529   5
  -4   9  10 685.060 210.280  11
   4   9 -10 748.215 244.330  11
   4  -9   9 5011.23 618.368   5
  -4   9   9 4386.46 504.756  11
   4   9  -9 3694.80 510.246  11
   4  -9   8 230.699 176.496   5
  -4   9   8 578.081 206.381  11
   4   9  -8 388.856 149.426  11
   4  -9   7 911.452 264.567   5
  -4   9   7 1204.61 274.826  11
   4   9  -7 1325.29 314.297  11
   4  -9   6 3430.10 511.330   5
  -4   9   6 5111.54 544.948  11
   4  -9   5 1554.01 360.515   5
  -4   9   5 2178.28 357.469  11
   4  -9   4 1498.85 349.156   5
  -4   9   4 2520.98 393.660  11
   4  -9   3 4284.20 563.972   5
  -4   9   3 6947.64 643.531  11
   4  -9   2 3925.75 528.184   5
  -4   9   2 6717.83 641.691  11
   4  -9   1 1592.96 344.953   5
  -4   9   1 3661.07 478.922  11
   4  -9   0 3406.50 486.507   5
  -4   9   0 4244.56 514.229  11
   4  -9  -1 1821.10 355.163   5
  -4   9  -1 2173.98 372.073  11
  -4   9  -2 6241.55 634.646  11
   4   9   2 6955.39 660.833   6
   4   9   3 6809.21 636.595   6
  -4   9  -3 6908.16 669.218  11
  -4   9  -4 3216.10 460.440  11
   4   9   4 3402.27 459.987   6
   4   9   5 2887.71 402.696   6
  -4   9  -5 2570.69 411.407  11
  -4   9  -6 4843.67 576.286  11
   4   9   6 5499.10 543.261   6
  -4   9  -7 1117.20 266.354  11
   4   9   7 1138.41 269.053   6
   4   9   8 271.824 148.809   6
   4   9   9 4652.82 480.121   6
   4   9  10 462.467 166.785   9
   4   9  10 707.791 207.389   6
   4   9  11 1321.05 273.539   9
   4   9  11 1260.43 279.530   7
   4   9  11 1124.91 240.316   6
   4   9  12 152.036 93.6838   7
   4   9  12 241.330 85.6752   6
   4   9  13 5292.99 523.344   9
   4   9  13 4201.68 449.347   7
   4   9  13 4544.97 460.884   6
   4  -9 -13 4693.24 518.722   8
   4   9  14 190.626 85.2414   9
   4  -9 -14 217.928 112.378   8
   4   9  14 294.837 107.874   7
   4   9  14 38.4415 110.173   6
   4   9  15 655.042 181.961   9
   4  -9 -15 778.607 206.321   8
   4   9  15 807.593 188.841   7
   4   9  15 723.264 195.717   6
   4   9  16 2279.37 308.680   9
   4  -9 -16 1792.60 291.335   8
   4   9  16 2180.53 292.289   7
   4   9  16 1990.15 270.561   6
   4  -9 -17 1066.22 221.361   8
   4   9  17 1350.02 227.780   7
   4   9  17 1352.51 226.523   6
   4   9  17 1480.88 247.611   9
   4   9  18 128.840 71.7661   9
   4  -9 -18-26.3074 53.1573   8
   4   9  18 266.679 93.7670   7
   4   9  18 114.976 83.4286   6
   4   9  19 1175.34 185.462   9
   4   9  19 1045.27 183.366   6
  -4  10  16 59.3449 63.8255  11
  -4  10  15 188.043 77.5584  11
   4  10 -15 252.709 113.239  11
  -4  10  14 846.828 179.500  11
   4  10 -14 780.102 199.715  11
  -4  10  13 1497.89 242.556  11
   4  10 -13 2195.29 324.660  11
  -4  10  12 224.651 99.3372  11
   4  10 -12 318.039 105.785  11
  -4  10  11 997.043 206.936  11
   4  10 -11 1365.29 257.284  11
  -4  10  10 585.389 171.847  11
   4  10 -10 723.909 200.523  11
   4 -10   9 96.1314 128.334   5
  -4  10   9 140.252 115.845  11
   4  10  -9-5.35431 118.230  11
   4 -10   8 1646.10 326.883   5
  -4  10   8 1257.03 273.235  11
   4  10  -8 1409.89 288.912  11
   4 -10   7 1760.61 348.012   5
  -4  10   7 1821.61 325.091  11
   4 -10   6 5215.05 582.583   5
  -4  10   6 4429.37 487.920  11
   4 -10   5 4741.21 545.810   5
  -4  10   5 4833.60 507.012  11
   4 -10   4 2471.33 397.084   5
  -4  10   4 2281.78 362.185  11
   4 -10   3 318.449 148.537   5
  -4  10   3 344.285 142.324  11
   4 -10   2 289.648 125.603   5
  -4  10   2 215.785 154.777  11
   4  10  -1 251.256 169.010   6
  -4  10   1 511.865 188.797  11
   4  10   0 657.251 178.786   6
  -4  10   0 507.057 170.357  11
   4  10   1 57.4845 149.896   6
  -4  10  -1 142.586 119.908  11
   4  10   2-3.72899 137.793   6
  -4  10  -2 258.018 154.591  11
   4  10   3 358.953 136.245   6
  -4  10  -3 218.518 152.565  11
   4  10   4 2682.75 358.783   6
  -4  10  -4 2395.34 378.825  11
  -4  10  -5 5374.27 569.512  11
   4  10   5 4999.13 499.821   6
  -4  10  -6 4946.59 546.495  11
   4  10   6 5363.90 513.502   6
  -4  10  -7 1559.15 309.312  11
   4  10   7 1709.34 296.743   6
   4  10   8 1606.01 319.863   9
  -4  10  -8 790.520 186.451  11
   4  10   8 1354.46 266.129   6
   4  10   9 277.330 100.241   9
   4  10   9 216.966 154.696   6
   4  10  10 803.224 200.486   9
   4  10  10 670.350 184.332   7
   4  10  10 659.502 191.196   6
   4  10  11 1666.53 288.393   9
   4  10  11 945.603 200.815   6
   4  10  11 1402.26 266.273   7
   4  10  12 285.934 133.436   9
   4  10  12 264.313 134.253   7
   4  10  12 99.7284 118.887   6
   4  10  13 2230.70 302.800   9
   4  10  13 1771.57 284.036   7
   4  10  13 1648.74 253.621   6
   4  10  14 913.442 191.893   9
   4  10  14 615.212 148.453   7
   4  10  14 646.100 137.990   6
   4  10  15 31.3890 72.8086   9
   4  10  15 122.661 87.9191   7
   4  10  15 220.408 105.222   6
   4  10  16 303.321 105.471   9
   4  10  16 270.770 104.299   6
  -4  11  12 36.5907 81.4815  11
  -4  11  11 611.350 130.376  11
  -4  11  10 1373.33 231.419  11
   4  11  -9 2330.19 340.534   6
  -4  11   9 1998.62 286.172  11
   4  11  -8 2574.08 377.063   6
  -4  11   8 1875.29 286.987  11
   4  11  -7 643.195 172.079   6
  -4  11   7 786.485 200.311  11
   4  11  -6 54.4573 126.084   6
  -4  11   6 299.445 151.587  11
   4  11  -5 590.545 168.404   6
  -4  11   5 489.273 157.927  11
   4  11  -4 259.527 111.787   6
  -4  11   4 464.074 163.618  11
   4  11  -3 2386.45 324.844   6
  -4  11   3 1252.47 245.598  11
   4  11  -2 1027.14 247.772   6
  -4  11   2 1110.09 230.641  11
   4  11  -1 1109.61 217.938   6
  -4  11   1 1186.08 254.994  11
   4  11   0 1897.73 315.627   6
  -4  11   0 2013.43 327.121  11
   4  11   1 950.345 203.312   6
  -4  11  -1 1577.96 302.047  11
   4  11   2 1089.09 245.786   6
  -4  11  -2 1440.45 270.916  11
  -4  11  -3 1287.77 251.881  11
   4  11   3 1670.27 289.542   6
  -4  11  -4 329.371 130.268  11
   4  11   4 316.418 157.872   6
  -4  11  -5 424.282 168.228  11
   4  11   5 678.923 181.236   6
  -4  11  -6 107.834 93.4720  11
   4  11   6 199.950 91.2698   6
   4  11   7 739.704 175.549   9
  -4  11  -7 553.682 170.538  11
   4  11   7 664.198 188.313   6
   4  11   8 1994.37 279.994   9
   4  11   8 2137.05 297.505   7
   4  11   8 1336.54 238.014   6
   4  11   9 2226.14 294.046   9
   4  11   9 1949.01 268.179   7
   4  11   9 1678.59 266.042   6
   4  11  10 1763.47 245.367   9
   4  11  10 1668.96 254.731   7
   4  11  10 1664.18 247.211   6
   4  11  11 933.110 171.729   9
   4  11  11 779.224 166.491   7
   4  11  11 620.512 152.514   6
  -4  12   4 74.8594 93.3212  11
  -4  12   3 493.678 138.611  11
  -4  12   2 122.848 78.4278  11
  -4  12   1 578.890 155.493  11
  -4  12   0 158.402 101.706  11
  -4  12  -1 446.290 137.937  11
  -5   0   0 34.6192 117.101   3
  -5   0   1 12477.6 945.614   3
  -5   0  -1 12006.6 888.493   3
  -5   0   2 2192.74 402.601   3
  -5   0  -2 2864.90 412.218   3
  -5   0   3 33757.6 1706.16   3
  -5   0   4 24842.2 1527.29   3
  -5   0  -4 24713.1 1358.91   1
   5   0   4 24172.2 1636.02   4
  -5   0   5 22171.0 1514.36   3
   5   0   5 23485.4 1638.06   4
  -5   0  -5 24074.1 1335.76   1
  -5   0   6 16950.1 1331.80   3
   5   0   6 16288.9 1396.31   4
  -5   0   7 21053.5 1466.13   3
   5   0   7 22368.3 1675.38   4
  -5   0   8 32308.5 1855.83   3
   5   0   8 31674.9 2069.98   4
   5   0   9 2594.50 640.092   4
  -5   0   9 2510.51 512.551   3
  -5   0  10 6458.48 832.371   3
   5   0  10 6156.30 941.662   4
  -5   0  11 9028.30 984.010   3
   5   0  11 5543.52 943.009   4
  -5   0  12 18323.3 1451.39   3
   5   0  12 17669.0 1705.90   4
  -5   0  13 47137.1 2463.29   3
   5   0  13 48249.4 1727.33   9
   5   0 -14 9285.86 836.409   8
   5   0  14 12025.7 1059.50   5
  -5   0  14 11530.3 892.163  11
  -5   0  14 10717.5 1165.74   1
   5   0  14 11870.4 845.065   9
   5   0  15 170.068 164.457   9
   5   0 -15-44.8930 98.8784   8
   5   0  15 165.234 143.991   5
  -5   0  15 329.164 208.194  11
  -5   0  16 13680.8 984.003  11
   5   0  16 13740.6 938.268   9
  -5   0  17 18491.6 1154.97  11
   5   0  17 18665.9 1118.85   9
   5   0  18 485.867 212.447   9
   5   0  18 226.529 147.919   5
  -5   0  18 247.603 129.426  11
   5   0  19 7878.31 847.293   5
  -5   0  19 7292.09 724.190  11
   5   0  19 7555.96 729.385   9
   5   0  20-38.9006 108.867   9
   5   0  20 321.987 171.112   5
  -5   0  20 142.401 118.463  11
   5   0  21 608.059 199.635   9
   5   0  21 688.602 217.857   5
  -5   0  21 549.063 195.846  11
   5   0  22 4454.95 572.911   5
  -5   0  22 4681.00 572.309  11
   5   0  22 5431.37 604.948   9
   5   0  23 1656.96 332.886   9
   5   0  23 1545.82 332.466   5
  -5   0  23 1536.41 325.111  11
   5   0  24 2836.18 415.390   9
   5   0  24 1879.82 334.925   5
  -5   0  24 2140.04 368.194  11
   5   0  25 737.428 207.209   9
   5   0  25 926.727 240.481   5
  -5   0  25 810.039 209.331  11
   5   0  26 1249.12 220.374   9
   5   0  26 1437.41 271.579   5
  -5   0  26 1169.56 240.204  11
  -5   1  27-5.94442 81.4850  11
   5  -1  26 33.4079 86.9760   5
  -5   1  26 110.334 93.4931  11
   5  -1  25 2751.87 369.135   9
   5  -1  25 2191.32 342.418   5
  -5   1  25 3055.36 403.629  11
   5  -1  24 509.779 182.993   9
   5  -1  24 672.603 179.572   5
  -5   1  24 793.935 231.150  11
   5  -1  23 1559.10 333.746   9
   5  -1  23 1330.35 324.641   5
  -5   1  23 1166.27 252.097  11
   5  -1  22 3072.92 467.167   9
   5  -1  22 3387.35 513.897   5
  -5   1  22 3341.10 469.142  11
   5  -1  21 657.437 218.644   9
   5  -1  21 169.943 85.1471   5
  -5   1  21 443.516 190.568  11
   5  -1  20 922.297 240.294   9
   5  -1  20 654.525 256.723   5
  -5   1  20 740.471 206.282  11
   5  -1  19 10793.9 991.818   5
  -5   1  19 10331.1 850.610  11
   5  -1  19 11388.5 907.782   9
   5  -1  18 6693.68 797.229   5
  -5   1  18 6895.66 686.565  11
   5  -1  18 7629.10 737.739   9
   5  -1  17 5691.33 733.867   5
  -5   1  17 4807.57 591.874  11
   5  -1  17 5708.88 632.747   9
   5  -1  16 16600.8 1272.16   5
  -5   1  16 16793.1 1073.23  11
   5  -1  16 17037.0 1080.41   9
   5  -1  15 395.416 190.551   9
   5  -1  15 564.718 220.613   5
  -5   1  15 264.420 163.529  11
   5  -1  14 11777.4 1054.92   5
  -5   1  14 9772.24 791.804  11
   5  -1  14 9935.78 810.466   9
  -5   1  13 2690.31 608.503   3
  -5   1  13 2661.35 556.323   1
   5  -1  13 2674.30 411.213   9
  -5   1  12 35759.0 2114.87   3
  -5   1  12 36837.2 2100.87   1
  -5   1  11 36190.7 2065.39   3
  -5   1  11 34797.8 2003.16   1
  -5   1  10 15431.0 1306.59   3
  -5   1  10 15146.0 1294.27   1
  -5   1   9 17405.0 1370.80   3
  -5   1   9 20537.1 1475.93   1
  -5   1   8 10142.0 1048.02   3
  -5   1   8 13703.7 1186.16   1
  -5   1   7 7258.15 862.607   3
  -5   1   6 1900.05 438.513   3
  -5   1   5 16873.3 1257.29   3
  -5   1   4 2629.73 484.247   3
  -5   1   3 5468.12 685.570   3
  -5   1   3 5610.06 701.052   1
  -5  -1  -2 25036.0 1274.61   3
  -5   1   2 26369.7 1482.11   3
  -5   1   2 24955.6 1493.20   1
  -5  -1  -1 100202. 2714.44   3
  -5   1   1 115992. 3225.27   1
  -5   1   0 24719.7 1402.09   3
  -5   1   0 34249.1 1682.62   1
  -5   1  -1 116456. 3168.41   1
   5   1   1 106809. 3510.52   4
  -5   1  -2 25911.3 1386.08   3
  -5   1  -2 21600.7 1340.82   1
   5   1   2 24130.6 1624.41   4
  -5   1  -3 4773.25 612.581   1
   5   1   3 5651.05 781.941   4
   5   1   4 2797.04 586.213   4
  -5   1  -4 2793.51 463.681   1
  -5   1  -5 18726.5 1256.70   1
   5   1   5 19396.8 1544.57   4
   5   1   6 2091.97 543.588   4
   5   1   7 7967.26 1038.39   4
   5   1   8 10907.4 1234.90   4
   5   1   9 18324.9 1650.47   4
   5   1  10 16805.0 1621.87   4
  -5  -1  11 35796.4 2065.84   3
   5   1  11 34066.3 2363.18   4
  -5  -1  12 35861.0 2122.43   3
   5   1  12 36510.2 2509.59   4
   5   1  13 2027.25 559.832   4
   5  -1 -13 3022.31 493.446   8
  -5  -1  13 2903.14 608.197   3
   5   1  13 2988.46 410.896   9
   5  -1 -14 9347.44 853.389   8
  -5  -1  14 9416.61 820.327  11
   5   1  14 11019.1 1427.17   4
   5   1  14 11375.2 819.570   9
   5   1  15 561.383 165.413   9
   5  -1 -15 478.817 253.256   8
  -5  -1  15 191.216 114.174  11
   5  -1 -16 14738.9 1091.21   8
  -5  -1  16 16466.5 1118.09  11
   5   1  16 17191.0 1045.97   9
   5  -1 -17 4525.99 598.743   8
  -5  -1  17 5534.42 651.513  11
   5   1  17 5489.71 594.047   9
   5  -1 -18 5910.17 680.919   8
   5   1  18 4883.17 678.408   5
  -5  -1  18 6729.48 715.354  11
   5   1  18 7620.58 704.746   9
   5  -1 -19 8955.91 824.179   8
  -5  -1  19 10522.7 893.835  11
   5   1  19 10683.2 847.249   9
   5   1  20 1002.37 249.496   9
   5  -1 -20 706.450 218.635   8
   5   1  20 670.189 257.490   5
  -5  -1  20 1121.44 323.436  11
   5   1  21 668.404 223.584   9
   5   1  21 496.121 215.812   5
  -5  -1  21 537.704 193.692  11
   5   1  22 3437.86 510.170   5
  -5  -1  22 3825.16 531.316  11
   5   1  22 3943.59 512.160   9
   5   1  23 1526.83 310.127   9
   5   1  23 1079.48 276.402   5
  -5  -1  23 1479.04 323.298  11
   5   1  24 794.723 230.750   9
   5   1  24 670.442 205.499   5
  -5  -1  24 698.380 221.006  11
   5   1  25 2280.24 346.784   5
  -5  -1  25 3205.19 428.498  11
   5   1  25 3464.65 423.607   9
   5   1  26 47.2824 88.7008   9
   5   1  26 105.963 77.1643   5
   5  -2  26 740.272 174.600   5
  -5   2  26 732.853 175.949  11
   5  -2  25 591.078 186.376   5
  -5   2  25 268.006 108.797  11
   5  -2  24 414.236 157.790   5
  -5   2  24 491.820 171.805  11
   5  -2  23 1022.96 253.786   9
  -5   2  23 1316.42 295.069  11
   5  -2  23 1112.39 288.382   5
   5  -2  22 1018.30 276.768   9
   5  -2  22 830.281 222.046   5
  -5   2  22 775.904 219.873  11
   5  -2  21 821.133 239.600   9
   5  -2  21 866.182 261.537   5
  -5   2  21 473.061 195.587  11
   5  -2  20 3472.37 532.744   5
  -5   2  20 3659.55 499.235  11
   5  -2  20 3706.05 518.840   9
   5  -2  19 612.390 236.180   9
   5  -2  19 476.502 209.814   5
  -5   2  19 686.069 239.069  11
   5  -2  18 11547.8 1040.22   5
  -5   2  18 11144.6 870.003  11
   5  -2  18 11102.8 906.046   9
   5  -2  17 7355.30 823.758   5
  -5   2  17 6715.56 663.986  11
   5  -2  17 8085.75 768.363   9
   5  -2  16 3197.41 467.232   9
   5  -2  16 3144.57 554.938   5
  -5   2  16 3319.13 464.254  11
   5  -2  15 2625.10 438.976   9
   5  -2  15 2671.26 486.952   5
  -5   2  15 2704.24 431.630  11
   5  -2  14 25437.4 1562.48   5
  -5   2  14 22830.9 1222.51  11
   5  -2  14 24151.8 1314.88   9
   5  -2  13 13612.1 1129.36   5
  -5   2  13 11942.0 862.338  11
  -5   2  13 12004.9 1244.57   1
   5  -2  13 11962.9 915.156   9
  -5   2  12 4437.74 773.293   3
   5  -2  12 5103.71 589.181   9
  -5   2  12 3334.47 674.357   1
  -5   2  11 45506.0 2469.82   3
  -5   2  11 45574.6 2399.56   1
  -5   2  10 9128.82 1070.98   3
  -5   2  10 10931.6 1129.01   1
  -5   2   9 32900.0 2022.03   3
  -5   2   9 35297.6 2030.28   1
  -5   2   8 28219.9 1851.77   3
  -5   2   8 33499.5 1952.23   1
  -5   2   7 10691.3 1114.35   3
  -5   2   7 11351.3 1115.18   1
  -5   2   6 15810.4 1323.30   3
  -5   2   6 16372.0 1339.59   1
  -5   2   5 372.659 234.339   3
  -5   2   5 53.6898 153.077   1
  -5   2   4 31863.0 1818.75   3
  -5   2   4 28949.3 1698.00   1
  -5   2   3 29010.1 1691.43   3
  -5   2   3 27705.6 1642.91   1
  -5   2   2 66631.8 2583.70   3
  -5   2   2 71978.8 2660.79   1
  -5   2   1 9435.81 931.843   3
  -5   2   1 12630.2 1079.83   1
   5   2  -1 9735.53 1079.53   4
  -5   2   0 25990.1 1545.15   1
   5   2   0 23423.4 1670.10   4
  -5   2  -1 12885.9 1090.54   3
  -5   2  -1 13920.3 1137.61   1
   5   2   1 14162.4 1317.66   4
  -5   2  -2 72254.4 2678.69   3
  -5   2  -2 73433.4 2696.00   1
   5   2   2 72875.9 3051.51   4
  -5   2  -3 30905.6 1746.03   3
   5   2   3 29464.0 1905.24   4
   5   2   4 29355.5 1935.05   4
  -5   2  -4 34285.9 1893.20   1
   5   2   5 195.321 219.076   4
  -5   2  -5 736.339 345.003   1
  -5   2  -6 17597.9 1414.10   1
   5   2   6 15312.0 1408.66   4
   5   2   7 10677.7 1194.74   4
   5   2   8 30617.7 2093.70   4
   5   2   9 33126.2 2227.36   4
   5   2  10 9710.91 1231.27   4
   5   2  11 43295.4 2658.04   4
   5   2  12 5449.71 962.292   4
   5  -2 -12 4513.48 577.016   8
   5  -2 -13 12022.7 968.915   8
  -5  -2  13 11774.5 1002.68  11
   5   2  13 13160.7 926.487  10
   5   2  13 11264.6 1406.13   4
   5   2  13 13709.2 896.998   9
   5  -2 -14 21706.3 1336.94   8
  -5  -2  14 22959.9 1416.39  11
   5   2  14 24940.9 1215.56   9
   5  -2 -15 2667.69 459.286   8
  -5  -2  15 2833.44 499.369  11
   5   2  15 1333.62 338.502  10
   5   2  15 2976.89 433.265   9
   5  -2 -16 3292.50 529.076   8
  -5  -2  16 3151.93 526.449  11
   5   2  16 1958.17 386.712  10
   5   2  16 3526.03 454.375   9
   5  -2 -17 6745.62 745.594   8
  -5  -2  17 7336.90 760.903  11
   5   2  17 6961.74 663.675   9
   5  -2 -18 10175.2 926.404   8
  -5  -2  18 11498.6 966.679  11
   5   2  18 12127.1 884.597   9
   5   2  19 416.175 187.340   9
   5  -2 -19 734.109 277.970   8
  -5  -2  19 581.285 259.507  11
   5  -2 -20 2278.36 430.572   8
  -5  -2  20 3800.74 558.925  11
   5   2  20 4004.62 511.728   9
   5   2  21 799.788 209.377   9
   5  -2 -21 550.012 212.258   8
  -5  -2  21 559.379 181.299  11
   5   2  22 1235.88 275.561   9
   5  -2 -22 902.103 270.467   8
  -5  -2  22 812.508 267.487  11
   5   2  23 1192.33 247.222   9
  -5  -2  23 1185.69 291.856  11
   5   2  24 659.220 225.217   9
   5   2  25 591.715 189.122   9
   5   2  26 856.313 197.774   9
   5  -3  26 28.2215 82.3144   5
  -5   3  26-119.950 101.647  11
   5  -3  25 1296.41 262.345   5
  -5   3  25 1617.16 269.039  11
   5  -3  24 732.597 223.447   5
  -5   3  24 713.691 192.516  11
   5  -3  23 2712.74 426.733   5
  -5   3  23 2750.36 392.413  11
   5  -3  22 791.764 242.350   5
  -5   3  22 695.245 217.124  11
   5  -3  21 1453.60 317.739   9
   5  -3  21 1289.65 321.138   5
  -5   3  21 1163.22 263.963  11
   5  -3  20 432.880 192.281   9
   5  -3  20 504.625 204.812   5
  -5   3  20 590.114 231.421  11
   5  -3  19 5506.60 684.672   5
  -5   3  19 5335.06 595.902  11
   5  -3  19 5853.83 660.037   9
   5  -3  18 1188.45 286.645   9
   5  -3  18 1304.57 336.940   5
  -5   3  18 1124.57 310.187  11
   5  -3  17 256.289 134.133   9
   5  -3  17 226.105 160.672   5
  -5   3  17 615.804 212.375  11
   5  -3  16 1981.97 360.640   9
   5  -3  16 2015.59 457.379   5
  -5   3  16 1878.50 343.417  11
   5  -3  15 21.4279 123.268   9
   5  -3  15 301.206 203.481   5
  -5   3  15 471.069 161.152  11
   5  -3  14 1068.82 273.797   9
   5  -3  14 1105.64 314.740   5
  -5   3  14 1133.29 265.950  11
   5  -3  13 1517.10 308.636   9
   5  -3  13 2010.60 425.167   5
  -5   3  13 1415.12 308.921  11
   5  -3  12 1268.52 304.815   9
  -5   3  12 1775.30 530.449   1
   5  -3  12 1951.59 402.934   5
  -5   3  12 1082.67 232.750  11
   5  -3  11 8271.55 846.032   5
  -5   3  11 6805.56 1009.80   3
  -5   3  11 8255.73 1065.03   1
   5  -3  11 6691.88 710.059   9
  -5   3  10 27541.9 1987.55   3
  -5   3  10 30766.1 2051.72   1
  -5   3   9 3894.87 700.798   1
  -5   3   9 3730.25 708.338   3
  -5   3   8 2348.14 569.170   1
  -5   3   8 2445.19 509.994   3
  -5   3   7 15188.3 1398.14   3
  -5   3   7 17449.1 1477.47   1
  -5   3   6 11205.9 1167.24   3
  -5   3   6 11841.9 1220.93   1
  -5   3   5 49529.7 2475.17   3
  -5   3   5 52792.7 2532.96   1
  -5   3   4 58265.1 2638.11   3
  -5   3   4 58594.4 2626.81   1
  -5   3   3 12676.6 1204.25   3
  -5   3   3 11475.1 1136.67   1
   5   3  -2 19.2836 204.487   4
  -5   3   2 609.319 239.100   1
  -5   3   2-27.1476 212.623   3
  -5   3   1 6214.62 831.613   3
   5   3  -1 5912.24 876.517   4
  -5   3   1 6001.78 806.456   1
  -5   3   0 12670.9 1252.83   3
   5   3   0 12038.3 1269.68   4
  -5   3   0 13697.6 1238.24   1
  -5   3  -1 6152.88 856.697   3
   5   3   1 6090.84 913.477   4
  -5   3  -1 6479.80 878.700   1
   5   3   2 213.002 238.386   4
  -5   3  -2 652.013 304.825   1
  -5   3  -2 516.000 298.491   3
  -5   3  -3 14743.5 1357.00   1
  -5   3  -3 12753.0 1237.50   3
   5   3   3 11072.3 1233.87   4
  -5   3  -4 63480.6 2846.40   1
   5   3   4 55804.1 2815.62   4
  -5   3  -5 56005.5 2664.58   1
   5   3   5 49048.0 2704.28   4
  -5   3  -6 14189.6 1381.02   1
   5   3   6 10659.8 1273.59   4
   5   3   7 16034.4 1576.20   4
   5   3   8 2314.82 632.974   4
   5   3   9 4092.30 795.669   4
   5   3  10 28550.5 2208.26   4
   5  -3 -11 7255.32 734.229   8
   5   3  11 7356.51 1154.79   4
   5   3  11 7374.09 649.195   9
   5   3  12 1747.06 331.649   9
   5  -3 -12 1102.43 280.081   8
  -5  -3  12 1095.31 308.567  11
   5   3  12 1280.54 295.542  10
   5   3  12 1458.14 311.602   6
   5   3  13 1858.28 341.487   9
   5  -3 -13 1528.17 338.818   8
  -5  -3  13 1612.78 405.923  11
   5   3  13 1766.73 326.263  10
   5   3  13 1449.17 320.839   6
   5   3  14 1212.95 260.935   9
   5  -3 -14 1422.17 353.999   8
  -5  -3  14 1213.90 358.464  11
   5   3  14 1000.54 276.661  10
   5   3  14 905.608 248.169   6
   5   3  15-142.901 188.432   9
   5  -3 -15 10.1168 116.800   8
  -5  -3  15-18.0900 185.595  11
   5   3  15 113.110 171.272  10
   5   3  15 165.228 107.573   6
   5   3  16 2047.84 352.156   9
   5  -3 -16 2110.45 442.951   8
  -5  -3  16 2242.55 450.905  11
   5   3  16 2336.74 411.395  10
   5   3  16 1345.59 309.885   6
   5   3  17 325.671 93.7163   9
   5  -3 -17 512.126 219.730   8
  -5  -3  17 777.699 181.598  11
   5   3  17 421.970 166.492   6
   5   3  18 1106.39 266.954   9
   5  -3 -18 1366.32 313.636   8
  -5  -3  18 1029.90 320.981  11
   5   3  18 690.672 210.142   6
   5  -3 -19 5807.38 706.264   8
  -5  -3  19 6190.58 726.314  11
   5   3  19 4613.48 544.460   6
   5   3  19 5240.85 563.420   9
   5   3  20 445.421 165.190   9
   5  -3 -20 529.051 228.425   8
  -5  -3  20 483.387 210.533  11
   5   3  20 349.323 155.676   6
   5   3  21 1615.08 308.890   9
   5  -3 -21 1604.05 351.036   8
  -5  -3  21 1784.75 386.096  11
   5   3  21 1445.36 287.670   6
   5   3  22 920.193 223.519   9
   5  -3 -22 672.192 260.841   8
   5   3  22 547.873 199.847   6
   5   3  23 2140.32 333.477   9
   5  -3 -23 2310.33 398.285   8
   5   3  23 1839.35 303.063   6
   5   3  24 479.210 163.244   9
   5  -3 -24 760.392 209.739   8
   5   3  25 1733.30 279.207   9
   5  -4  25 1381.07 254.620   5
  -5   4  25 1069.47 196.131  11
   5  -4  24 928.147 230.963   5
  -5   4  24 676.036 162.887  11
   5  -4  23 482.763 195.388   5
  -5   4  23 459.648 168.476  11
   5  -4  22 1462.08 313.678   5
  -5   4  22 959.277 230.200  11
  -5   4  21 396.018 169.223  11
   5  -4  21 720.195 258.761   5
  -5   4  20 100.192 97.1844  11
   5  -4  20 27.6118 115.580   5
   5  -4  19 2536.85 457.200   5
  -5   4  19 2317.28 378.256  11
   5  -4  18 3247.47 524.395   5
  -5   4  18 2852.05 434.452  11
   5  -4  17 2946.27 524.354   5
  -5   4  17 1595.18 331.886  11
   5  -4  16 4491.12 654.823   5
  -5   4  16 4047.23 532.676  11
   5  -4  16 4282.43 556.842   9
   5  -4  15 12040.4 1065.44   5
  -5   4  15 12238.1 906.855  11
   5  -4  15 12843.6 1006.83   9
   5  -4  14 35994.2 1835.68   5
  -5   4  14 32294.0 1479.41  11
   5  -4  14 32911.4 1647.78   9
   5  -4  13 5953.43 731.051   5
  -5   4  13 4283.21 537.673  11
   5  -4  13 5143.79 651.977   9
  -5   4  12 8106.12 731.462  11
   5  -4  12 9029.62 843.885   9
   5  -4  11 932.333 262.943   9
   5  -4  11 1274.99 327.322   5
  -5   4  11 1225.47 281.250  11
   5  -4  10 1366.80 340.622   9
  -5   4  10 1512.08 494.562   1
   5  -4  10 1707.21 387.947   5
  -5   4  10 2102.49 602.307   3
  -5   4  10 1251.13 267.222  11
   5  -4   9 320.137 129.777   9
   5  -4   9 259.575 146.326   5
  -5   4   9-94.6253 192.774   3
  -5   4   8 28100.2 2173.39   1
  -5   4   8 25257.7 2072.02   3
  -5   4   7 9640.17 1229.31   1
  -5   4   7 10091.6 1314.05   3
  -5   4   6 24848.8 1999.80   3
  -5   4   6 25810.0 2020.15   1
  -5   4   5 5161.51 899.015   1
  -5   4   5 5371.94 914.663   3
  -5   4   4 38010.7 2376.28   1
  -5   4   4 37908.3 2411.05   3
  -5   4   3 9904.71 1189.61   1
  -5   4   3 10325.5 1225.90   3
  -5   4   2 16364.7 1514.34   1
  -5   4   2 15856.3 1502.11   3
  -5   4   1 19649.7 1653.77   1
  -5   4   1 18614.8 1607.39   3
   5   4  -1 19249.2 1715.03   4
  -5   4   0 21455.6 1702.68   1
  -5   4   0 19173.6 1639.25   3
   5   4   0 19056.2 1709.47   4
  -5   4  -1 20375.0 1645.96   1
  -5   4  -1 20378.7 1688.89   3
   5   4   1 18330.0 1640.68   4
  -5   4  -2 16141.1 1488.86   1
  -5   4  -2 15328.9 1462.80   3
   5   4   2 15147.4 1530.17   4
  -5   4  -3 11007.3 1270.54   1
  -5   4  -3 10195.8 1204.51   3
   5   4   3 9309.35 1188.22   4
  -5   4  -4 38247.3 2361.60   1
   5   4   4 33904.9 2357.93   4
   5   4   5 4751.18 918.102   4
  -5   4  -5 5451.51 878.976   1
  -5   4  -6 26762.6 2047.33   1
   5   4   6 24432.0 2048.95   4
   5   4   7 9277.26 1308.69   4
   5   4   8 23952.0 2084.41   4
   5   4   9 72.2385 237.441   4
   5  -4  -9 297.354 149.880   8
   5   4   9 489.500 218.771  10
   5   4  10 2486.12 772.260   4
   5   4  10 1740.78 316.584   9
   5  -4 -10 1715.89 363.206   8
   5   4  10 1524.41 297.065  10
   5   4  10 1327.36 275.005   6
   5   4  11 1002.86 250.806   9
   5   4  11 1041.70 265.626  10
   5   4  11 1044.15 249.931   6
   5   4  12 9542.55 770.886   9
   5   4  12 9219.34 726.236   6
   5   4  12 9443.95 785.073  10
   5   4  13 6408.82 675.203  10
   5   4  13 5038.85 571.508   6
   5   4  13 6180.76 608.038   9
   5   4  14 29941.2 1411.35   6
   5   4  14 34014.0 1551.11  10
   5   4  14 34340.1 1444.60   9
   5  -4 -15 11819.0 1001.66   8
   5   4  15 11226.0 866.189   6
   5   4  15 12570.5 947.702  10
   5   4  15 11888.2 851.222   9
   5  -4 -16 4667.92 637.383   8
   5   4  16 3814.43 511.201   6
   5   4  16 4227.33 500.595   9
   5   4  17 2258.16 373.729   9
   5  -4 -17 2150.50 445.881   8
   5   4  17 2412.74 409.122   6
   5  -4 -18 3007.12 512.262   8
   5   4  18 3022.53 433.862   6
   5   4  18 3298.14 451.931   9
   5   4  19 2301.19 362.666   9
   5  -4 -19 2708.19 463.337   8
   5   4  19 3008.01 418.620   6
   5   4  20 162.361 129.965   9
   5  -4 -20 153.053 114.003   8
   5   4  20 275.306 137.765   6
   5   4  21 558.669 201.008   9
   5  -4 -21 680.116 245.549   8
   5   4  21 508.867 185.891   6
   5   4  22 843.960 206.471   9
   5  -4 -22 1059.98 277.203   8
   5   4  22 1410.73 258.623   6
   5   4  23 35.7195 74.5841   9
   5  -4 -23 145.856 139.052   8
   5   4  23 179.444 91.4786   6
   5   4  24 613.348 162.542   9
   5  -4 -24 822.516 230.247   8
   5   4  24 740.546 175.160   6
   5   4  25 1019.57 188.717   9
   5  -5  24 1375.32 269.287   5
  -5   5  24 836.903 187.235  11
   5  -5  23 1047.14 228.077   5
  -5   5  23 727.470 188.624  11
   5  -5  22 624.235 204.441   5
  -5   5  22 312.652 131.453  11
   5  -5  21 245.502 151.956   5
  -5   5  21 86.8854 109.309  11
   5  -5  20 808.248 246.567   5
  -5   5  20 543.899 198.874  11
   5  -5  19 328.883 177.581   5
  -5   5  19 27.2079 109.425  11
   5  -5  18 2244.06 416.994   5
  -5   5  18 2671.98 414.083  11
   5  -5  17 4698.94 634.814   5
  -5   5  17 4691.06 549.643  11
   5  -5  16 1599.87 379.026   5
  -5   5  16 1541.87 316.199  11
   5  -5  15 5609.51 716.757   5
  -5   5  15 5608.61 619.393  11
   5  -5  14 843.538 270.623   5
  -5   5  14 740.396 265.176  11
   5  -5  13 6955.72 790.826   5
  -5   5  13 6308.64 642.347  11
   5  -5  12 3934.20 586.717   5
  -5   5  12 2929.37 461.949  11
   5  -5  11 12124.5 1016.52   5
  -5   5  11 8453.58 759.584  11
   5  -5  10 9424.42 899.363   5
  -5   5  10 7547.96 704.420  11
   5  -5   9 14438.1 1095.16   5
  -5   5   9 9822.17 802.003  11
   5  -5   8 3524.47 541.493   5
  -5   5   8 3389.68 453.531  11
   5  -5   7 3030.95 510.002   5
  -5   5   7 3691.68 799.940   1
  -5   5   7 2823.89 413.351  11
  -5   5   7 3888.78 873.730   3
   5  -5   6 14906.9 1111.91   5
  -5   5   6 15373.7 1660.12   1
  -5   5   6 14325.9 1595.23   3
  -5   5   5 2480.29 681.692   1
  -5   5   5 2731.44 686.473   3
  -5   5   4 3931.23 812.715   1
  -5   5   4 3418.43 708.915   3
  -5   5   3 7776.77 1137.70   1
  -5   5   3 7125.61 1109.19   3
  -5   5   2 168.006 168.870   1
  -5   5   2 109.036 173.900   3
  -5   5   1 7253.29 1103.86   1
  -5   5   1 7456.14 1120.28   3
  -5   5   0 3783.06 805.271   1
  -5   5   0 3367.03 763.428   3
  -5   5  -1 7838.63 1124.84   1
  -5   5  -1 8310.74 1167.09   3
   5   5   1 8206.63 1162.57   4
   5   5   2 258.421 142.353   4
  -5   5  -2 56.6226 200.442   1
  -5   5  -2 156.300 227.240   3
   5   5   3 7983.89 1193.65   4
  -5   5  -3 7091.03 1099.69   3
  -5   5  -3 7248.72 1107.55   1
   5   5   4 3995.41 898.397   4
  -5   5  -4 3591.68 794.943   1
   5   5   5 2969.01 763.394   4
  -5   5  -5 2695.76 696.540   1
   5  -5  -6 14877.0 1067.15   5
  -5   5  -6 15653.6 1720.91   1
   5   5   6 15338.3 1751.51   4
   5   5   6 13741.4 910.929  10
   5   5   7 3264.62 786.463   4
   5   5   7 3478.05 459.909   9
   5  -5  -7 3555.71 496.236   8
   5   5   7 3171.59 432.169   6
   5   5   7 3120.69 448.341  10
   5   5   8 3809.70 475.408   9
   5   5   8 3950.63 495.485  10
   5  -5  -8 3610.83 512.285   8
   5   5   8 4041.53 498.132   6
   5   5   9 12237.8 869.558   9
   5  -5  -9 12261.7 963.746   8
   5   5   9 12528.0 855.548   6
   5   5   9 12424.9 873.162  10
   5   5  10 7928.03 707.823   9
   5  -5 -10 8904.23 833.611   8
   5   5  10 8865.43 726.186   6
   5   5  10 8141.52 714.787  10
   5   5  11 11314.1 838.321   9
   5  -5 -11 11636.1 961.152   8
   5   5  11 11214.1 810.067   6
   5   5  11 11120.6 851.335  10
   5   5  12 4110.60 504.509   9
   5   5  12 3291.06 461.968   6
   5   5  12 3960.96 524.360  10
   5   5  13 6863.39 637.557   9
   5   5  13 6393.70 621.088   6
   5   5  13 6215.66 666.733  10
   5   5  14 1349.26 286.886   9
   5  -5 -14 1227.20 362.339   8
   5   5  14 850.037 290.494  10
   5   5  14 835.100 231.593   6
   5  -5 -15 6385.79 733.946   8
   5   5  15 4789.65 544.688   6
   5   5  15 5715.40 635.364  10
   5   5  15 5864.16 589.805   9
   5   5  16 1658.27 319.915   9
   5  -5 -16 1992.69 420.129   8
   5   5  16 1592.07 329.600   6
   5  -5 -17 6201.09 705.174   8
   5   5  17 4578.26 520.923   6
   5   5  17 4721.08 522.536   9
   5  -5 -18 2504.12 447.434   8
   5   5  18 3076.57 420.209   6
   5   5  18 2839.31 388.523   9
   5   5  19 363.235 154.729   9
   5  -5 -19 220.743 160.095   8
   5   5  19 484.315 164.040   6
   5   5  20 392.136 136.545   9
   5  -5 -20 847.263 269.187   8
   5   5  20 662.523 207.735   6
   5   5  21 293.616 137.909   9
   5  -5 -21 191.530 129.293   8
   5   5  21 370.902 168.929   6
   5   5  22 307.713 112.357   9
   5  -5 -22 521.937 153.933   8
   5   5  22 602.004 163.318   6
   5   5  23 717.712 177.121   9
   5  -5 -23 905.766 240.802   8
   5   5  23 973.465 195.548   6
   5   5  24 1023.74 180.532   9
   5  -5 -24 1237.33 260.880   8
   5   5  24 984.691 181.608   6
   5  -6  23 156.108 117.031   5
  -5   6  23 102.837 94.5730  11
   5  -6  22 883.249 222.876   5
  -5   6  22 1136.10 212.296  11
   5  -6  21 327.323 124.918   5
  -5   6  21 296.556 149.144  11
   5  -6  20 21.0591 68.7574   5
  -5   6  20 54.0626 89.3370  11
  -5   6  19 1048.65 238.758  11
   5  -6  19 1482.07 335.213   5
   5  -6  18 2516.70 432.155   5
  -5   6  18 2427.85 375.923  11
   5  -6  17 644.190 256.995   5
  -5   6  17 935.013 253.150  11
   5  -6  16 1311.43 320.501   5
  -5   6  16 875.222 251.178  11
   5  -6  15 142.258 130.154   5
  -5   6  15 348.384 151.888  11
   5  -6  14 8922.22 899.548   5
  -5   6  14 8259.02 756.995  11
   5  -6  13 1883.64 435.439   5
  -5   6  13 1558.05 336.480  11
   5  -6  12 12509.1 1054.43   5
  -5   6  12 10501.7 860.745  11
   5  -6  11 3114.49 511.833   5
  -5   6  11 2307.91 405.946  11
   5  -6  10 178.647 88.7759   5
  -5   6  10 188.588 92.9571  11
   5  -6   9 6152.96 718.550   5
  -5   6   9 5599.93 607.911  11
   5  -6   8 10383.2 934.951   5
  -5   6   8 9504.55 779.070  11
   5  -6   7 8940.22 855.506   5
  -5   6   7 7664.35 682.192  11
   5  -6   6 9925.67 893.747   5
  -5   6   6 8521.84 716.009  11
   5  -6   5 14681.4 1081.59   5
  -5   6   5 12431.4 868.589  11
   5  -6   4 6026.05 695.930   5
  -5   6   4 5382.12 579.873  11
   5  -6   3 1198.67 279.033   5
  -5   6   3 1079.30 259.193  11
   5  -6   2 7456.98 748.831   5
   5   6  -2 7025.10 697.278  10
   5  -6   1 13397.7 1013.95   5
   5   6  -1 11517.0 897.045  10
   5  -6   0 746.413 249.221   5
  -5   6   0 1006.07 469.826   3
   5   6   0 799.626 253.054  10
   5  -6  -1 14353.5 1041.65   5
  -5   6  -1 14192.3 1648.77   3
   5   6   1 12462.0 918.317  10
   5  -6  -2 7571.12 749.490   5
  -5   6  -2 6419.35 1072.49   3
   5   6   2 6950.48 683.691  10
   5   6   3 1561.38 618.501   4
   5  -6  -3 1652.59 348.443   5
   5   6   3 1147.18 264.368  10
   5  -6  -4 6709.32 715.462   5
   5   6   4 6212.50 639.123  10
   5  -6  -5 14321.9 1032.45   5
   5   6   5 16027.0 1003.58   6
   5   6   5 13893.6 945.140  10
   5   6   6 8270.41 752.490   9
   5  -6  -6 9252.63 822.691   5
   5  -6  -6 8897.32 791.187   8
   5   6   6 10462.7 791.931   6
   5   6   6 9020.86 770.363  10
   5   6   7 5109.15 587.498   9
   5  -6  -7 5084.60 606.263   8
   5   6   7 8682.64 719.686   6
   5   6   7 8561.41 744.538  10
   5   6   8 9321.12 783.486   9
   5  -6  -8 9644.52 850.247   8
   5   6   8 11008.6 794.358   6
   5   6   8 9907.08 809.233  10
   5   6   9 5833.57 618.922   9
   5  -6  -9 6172.35 687.926   8
   5   6   9 5613.40 569.546   6
   5   6   9 5313.44 596.693  10
   5   6  10 366.218 177.761   9
   5  -6 -10 159.930 146.775   8
   5   6  10 308.371 213.916  10
   5   6  10 447.356 165.816   6
   5   6  11 3455.66 483.275   9
   5  -6 -11 3795.34 547.084   8
   5   6  11 3748.71 462.587   6
   5   6  11 3150.91 464.071  10
   5   6  12 12262.4 881.797   9
   5  -6 -12 12982.2 1025.24   8
   5   6  12 12778.9 864.674   6
   5   6  12 11563.9 915.598  10
   5   6  13 1702.35 329.850   9
   5  -6 -13 2235.18 436.343   8
   5   6  13 1826.68 371.453  10
   5   6  13 1633.12 308.766   6
   5   6  14 9395.42 744.289   9
   5  -6 -14 10302.9 915.174   8
   5   6  14 8736.23 704.640   6
   5   6  14 9319.66 806.563  10
   5   6  15 284.167 186.769   9
   5  -6 -15 601.445 227.346   8
   5   6  16 1041.37 247.064   9
   5  -6 -16 1424.86 345.434   8
   5   6  16 1029.20 245.151   6
   5   6  17 923.714 227.835   9
   5  -6 -17 884.870 284.466   8
   5   6  17 656.799 171.862   6
   5  -6 -18 3286.25 481.505   8
   5   6  18 2683.32 365.208   6
   5   6  18 2647.09 364.402   9
   5   6  19 1361.26 257.350   9
   5  -6 -19 1693.03 345.878   8
   5   6  19 1646.99 296.125   6
   5   6  20 111.424 72.7177   9
   5  -6 -20 445.486 198.241   8
   5   6  20 419.520 164.308   6
   5   6  21 282.175 115.036   9
   5  -6 -21 396.061 153.358   8
   5   6  21 563.656 171.897   6
   5   6  22 787.894 170.990   9
   5  -6 -22 1534.74 283.729   8
   5   6  22 1362.40 213.526   6
   5   6  23 44.9763 52.5481   9
   5   6  23-50.8272 85.1360   6
  -5   7  22 781.014 159.650  11
   5  -7  21 736.890 202.095   5
  -5   7  21 646.459 164.600  11
   5  -7  20 734.071 227.369   5
  -5   7  20 448.350 136.287  11
   5  -7  19 231.660 148.783   5
  -5   7  19 636.328 184.328  11
   5  -7  18 2407.57 418.922   5
  -5   7  18 3021.09 394.491  11
   5  -7  17 112.356 149.257   5
  -5   7  17 64.0031 109.915  11
   5  -7  16 1531.78 347.064   5
  -5   7  16 1984.12 338.695  11
   5  -7  15 127.064 129.580   5
  -5   7  15 180.366 110.832  11
   5  -7  14 497.788 239.281   5
  -5   7  14 530.466 159.826  11
   5  -7  13 2468.51 469.253   5
  -5   7  13 1960.65 360.281  11
   5  -7  12 3892.46 589.461   5
  -5   7  12 2667.13 424.022  11
   5  -7  11 4616.90 631.157   5
  -5   7  11 4052.41 516.732  11
   5  -7  10 11308.0 971.544   5
  -5   7  10 10776.8 852.096  11
   5  -7   9 1005.70 320.959   5
  -5   7   9 985.093 281.979  11
   5  -7   8 13080.2 1029.59   5
  -5   7   8 12731.9 913.004  11
   5  -7   7 12763.6 1028.09   5
  -5   7   7 12434.6 892.447  11
   5  -7   6 14962.3 1086.75   5
  -5   7   6 14261.1 953.565  11
   5  -7   5 2299.04 441.157   5
  -5   7   5 2661.62 433.345  11
   5  -7   4 41083.8 1810.30   5
  -5   7   4 38060.4 1565.16  11
   5  -7   3 9872.16 881.986   5
  -5   7   3 9460.34 768.659  11
   5  -7   2 1321.79 288.130   5
  -5   7   2 1096.77 265.505  11
   5  -7   1 3200.27 482.864   5
  -5   7   1 2324.02 387.172  11
   5  -7   0 19922.8 1236.23   5
   5  -7  -1 2769.52 453.779   5
   5   7   1 2777.42 451.165  10
   5  -7  -2 991.535 267.608   5
   5   7   2 1498.05 332.906  10
   5  -7  -3 9250.82 829.041   5
   5   7   3 9718.53 827.877  10
   5  -7  -4 37342.8 1679.70   5
   5   7   4 37873.4 1633.19  10
   5   7   5 2252.79 385.350   6
   5  -7  -5 2131.27 388.012   5
   5   7   5 2459.91 438.054  10
   5   7   6 16089.2 971.441   6
   5   7   6 14351.8 1000.59  10
   5   7   7 13616.1 885.398   6
   5   7   7 11661.4 909.896  10
   5   7   8 13115.0 945.099   9
   5   7   8 13834.5 862.344   6
   5   7   8 12689.2 946.473  10
   5   7   9 1072.64 286.269   9
   5  -7  -9 385.735 152.490   8
   5   7   9 894.006 282.852  10
   5   7   9 1179.63 268.190   6
   5   7  10 11548.6 867.104   9
   5  -7 -10 10920.5 909.021   8
   5   7  10 10993.5 775.651   6
   5   7  10 10874.0 869.132  10
   5   7  11 4418.26 530.373   9
   5  -7 -11 5155.35 638.582   8
   5   7  11 4818.40 512.668   6
   5   7  11 3538.63 511.737  10
   5   7  12 3777.44 477.454   9
   5  -7 -12 3998.23 551.072   8
   5   7  12 3359.91 420.527   6
   5   7  12 3287.99 481.610  10
   5   7  13 2264.40 367.205   9
   5  -7 -13 2375.14 420.100   8
   5   7  13 2209.06 366.740   7
   5   7  13 2745.45 391.326   6
   5   7  14 353.833 151.024   9
   5  -7 -14 513.120 219.509   8
   5   7  14 535.809 190.264   7
   5   7  14 692.465 183.771   6
   5   7  15 364.715 160.249   9
   5  -7 -15 187.351 136.841   8
   5   7  15 214.736 124.929   7
   5   7  15 217.234 148.391   6
   5  -7 -16 2498.99 419.091   8
   5   7  16 1943.26 305.709   7
   5   7  16 2002.67 317.832   6
   5   7  16 2421.25 349.889   9
   5   7  17 223.334 123.644   9
   5  -7 -17 264.728 177.227   8
   5   7  17 155.256 108.385   7
   5   7  17 182.009 102.940   6
   5  -7 -18 3633.86 461.208   8
   5   7  18 3361.99 379.487   6
   5   7  18 3494.89 396.467   9
   5   7  19 268.653 96.7348   9
   5  -7 -19 302.364 159.833   8
   5   7  19 432.887 165.586   6
   5   7  20 931.512 193.656   9
   5  -7 -20 636.728 169.284   8
   5   7  20 1023.64 198.608   6
   5   7  21 614.768 140.475   9
   5  -7 -21 507.634 156.126   8
   5   7  21 621.593 148.968   6
   5  -7 -22 923.418 186.723   8
  -5   8  20 400.700 133.163  11
   5  -8  19 402.232 152.463   5
  -5   8  19 366.833 119.257  11
   5  -8  18 85.3344 69.5175   5
  -5   8  18 217.482 115.815  11
   5  -8  17 249.205 133.568   5
  -5   8  17 399.780 160.463  11
   5  -8  16 1081.18 285.581   5
  -5   8  16 1065.21 220.037  11
   5  -8  15 1064.19 267.478   5
  -5   8  15 1287.93 270.534  11
   5  -8  14 1062.44 284.733   5
  -5   8  14 1308.57 282.722  11
   5  -8  13 2427.81 431.265   5
  -5   8  13 2012.14 354.766  11
   5  -8  12 1898.68 402.092   5
  -5   8  12 1018.80 235.694  11
   5  -8  11 1192.36 289.356   5
  -5   8  11 1120.28 262.013  11
   5  -8  10 2381.37 431.481   5
  -5   8  10 1940.41 363.068  11
   5  -8   9 478.839 197.300   5
  -5   8   9 122.082 88.8360  11
   5  -8   8 4129.80 570.056   5
  -5   8   8 4095.20 509.918  11
   5  -8   7 1143.67 296.457   5
  -5   8   7 981.440 270.198  11
   5  -8   6 6377.23 692.332   5
  -5   8   6 4447.82 536.147  11
   5  -8   5 2964.58 471.674   5
  -5   8   5 2318.37 396.970  11
   5  -8   4 2915.02 475.610   5
  -5   8   4 3050.83 462.455  11
   5  -8   3 10873.2 913.098   5
  -5   8   3 10848.7 836.148  11
   5  -8   2 3082.84 488.931   5
  -5   8   2 3927.73 509.172  11
   5  -8   1 8649.80 798.441   5
  -5   8   1 7474.43 695.747  11
   5  -8   0 17932.2 1158.53   5
  -5   8   0 18671.6 1097.96  11
   5  -8  -1 7501.57 736.843   5
  -5   8  -1 8811.25 753.902  11
   5  -8  -2 3032.13 468.663   5
   5  -8  -3 10437.2 860.599   5
   5   8   3 13276.1 901.042   6
   5   8   4 2802.55 403.778   6
   5   8   4 2991.41 492.738  10
   5   8   5 3807.39 529.634  10
   5   8   5 3573.70 464.993   6
   5   8   6 6339.34 673.823   9
   5   8   6 6545.89 612.307   6
   5   8   6 7120.15 716.352  10
   5   8   7 936.607 228.794   6
   5   8   7 885.294 257.466   9
   5   8   7 961.829 294.772  10
   5   8   8 4239.51 532.456   9
   5   8   8 4206.37 458.590   6
   5   8   8 2894.92 463.043  10
   5   8   9 319.728 182.451   9
   5   8   9 88.1169 133.040  10
   5   8   9 342.390 170.615   6
   5   8  10 2484.52 391.776   9
   5  -8 -10 2238.50 388.520   8
   5   8  10 1923.83 337.817   7
   5   8  10 2042.64 320.496   6
   5   8  11 1288.50 266.260   9
   5  -8 -11 1448.04 320.329   8
   5   8  11 1122.86 270.334   7
   5   8  11 1429.49 262.990   6
   5   8  12 1074.43 253.103   7
   5   8  12 1693.92 316.938   9
   5  -8 -12 1731.56 324.299   8
   5   8  12 1707.65 301.864   6
   5   8  13 2430.04 357.385   9
   5  -8 -13 2209.79 369.445   8
   5   8  13 1749.98 307.677   7
   5   8  13 2034.53 302.747   6
   5   8  14 1423.63 281.070   9
   5  -8 -14 1352.36 291.632   8
   5   8  14 797.433 201.159   7
   5   8  14 1401.50 252.980   6
   5   8  15 1646.41 283.580   9
   5  -8 -15 1332.49 288.948   8
   5   8  15 679.595 188.704   7
   5   8  15 1292.32 251.151   6
   5   8  16 1305.81 246.014   9
   5  -8 -16 993.906 241.311   8
   5   8  16 864.831 195.903   7
   5   8  16 868.621 198.755   6
   5   8  17 449.321 130.790   9
   5  -8 -17 214.712 119.346   8
   5   8  17 177.455 127.713   6
   5   8  18 129.569 85.6959   9
   5  -8 -18 78.4131 66.5490   8
   5   8  18 77.2874 91.3619   6
   5   8  19 365.091 119.585   9
   5  -8 -19 98.6243 83.2814   8
   5   8  19 285.885 126.617   6
   5   8  20 496.559 133.239   9
  -5   9  17 26.1840 65.9359  11
   5  -9  16 1208.28 239.320   5
  -5   9  16 950.389 188.308  11
   5   9 -16 844.183 186.587  11
   5  -9  15 342.532 169.626   5
  -5   9  15 164.380 69.1789  11
   5   9 -15 196.705 69.9279  11
   5  -9  14 13.9494 66.5387   5
  -5   9  14 100.180 110.623  11
   5   9 -14 118.832 78.5825  11
   5  -9  13 106.759 85.4325   5
  -5   9  13 3.30682 118.134  11
   5   9 -13 101.214 82.9420  11
   5  -9  12 223.810 125.356   5
  -5   9  12 398.260 146.233  11
   5  -9  11 1274.98 317.846   5
  -5   9  11 1267.88 265.580  11
   5  -9  10 3354.47 493.857   5
  -5   9  10 3072.45 419.703  11
   5  -9   9 2608.46 437.742   5
  -5   9   9 2484.27 400.205  11
   5  -9   8 9538.26 819.543   5
  -5   9   8 9362.40 753.706  11
   5  -9   7 2821.33 451.134   5
  -5   9   7 2790.27 427.094  11
   5  -9   6 6090.91 666.264   5
  -5   9   6 5915.84 586.931  11
   5  -9   5 4784.54 577.602   5
  -5   9   5 5105.29 557.393  11
   5  -9   4 3275.74 479.205   5
  -5   9   4 3437.37 464.413  11
   5  -9   3 1335.37 331.891   5
  -5   9   3 1261.78 286.400  11
   5  -9   2 2401.26 414.852   5
  -5   9   2 2031.13 363.672  11
   5  -9   1 223.980 187.395   5
  -5   9   1 72.3843 81.5171  11
   5  -9   0-102.527 127.229   5
  -5   9   0 47.6979 104.094  11
   5  -9  -1 55.2949 77.0079   5
  -5   9  -1 167.095 136.344  11
   5   9   2 2914.75 391.132   6
  -5   9  -2 2595.78 411.268  11
   5   9   3 1345.56 267.202   6
   5   9   4 3675.52 448.121   6
   5   9   5 4724.90 493.482   6
   5   9   6 6735.45 570.930   6
   5   9   7 2265.82 367.165   9
   5   9   7 2954.93 378.756   6
   5   9   8 9341.81 740.711   9
   5   9   8 9657.52 665.752   6
   5   9   9 2240.17 362.039   9
   5   9   9 1988.18 323.627   7
   5   9   9 2600.79 351.489   6
   5   9  10 3479.42 421.477   9
   5   9  10 3291.22 381.450   6
   5   9  11 2148.40 335.277   9
   5   9  11 2059.84 309.349   6
   5   9  12 633.323 192.113   9
   5   9  12 247.057 149.984   7
   5   9  12 264.770 142.268   6
   5   9  13 300.181 135.229   9
   5   9  13 27.6857 80.1046   7
   5   9  13 75.2258 105.086   6
   5   9  14 105.965 87.4124   9
   5   9  14 20.4918 71.4360   7
   5   9  14 74.3521 69.2752   6
   5  -9 -15 62.5352 60.0771   8
   5   9  15 72.1572 60.8687   6
   5   9  16 1225.90 214.578   9
   5  -9 -16 758.022 168.009   8
   5   9  16 1036.49 198.588   6
   5   9  17 128.489 77.6206   9
   5   9  17-17.0454 76.6749   6
  -5  10  14 2060.61 257.035  11
  -5  10  13 60.6063 84.3826  11
   5 -10  12 1735.91 278.142   5
  -5  10  12 1788.61 273.592  11
   5 -10  11 833.050 203.483   5
  -5  10  11 1523.43 267.516  11
   5 -10  10 1558.62 300.042   5
  -5  10  10 1142.48 237.139  11
   5 -10   9 4916.41 531.481   5
  -5  10   9 4337.16 466.707  11
   5 -10   8 1341.78 295.911   5
  -5  10   8 1532.63 292.454  11
   5 -10   7 1914.37 343.189   5
  -5  10   7 2247.52 349.835  11
   5 -10   6 339.768 169.402   5
  -5  10   6 204.287 75.3938  11
   5 -10   5 267.387 135.513   5
  -5  10   5 299.949 148.867  11
   5 -10   4 185.995 110.974   5
  -5  10   4 143.283 117.572  11
   5  10  -3 604.129 166.455   6
   5 -10   3 656.283 193.456   5
  -5  10   3 804.355 221.759  11
   5  10  -2 670.401 169.899   6
  -5  10   2 979.078 244.557  11
   5  10  -1 246.279 103.422   6
  -5  10   1 559.494 189.793  11
  -5  10   0 2942.21 394.592  11
   5  10   0 4377.77 466.581   6
   5  10   1 621.708 181.272   6
  -5  10  -1 588.069 193.403  11
   5  10   2 1377.55 255.898   6
  -5  10  -2 1358.57 277.194  11
   5  10   3 605.593 196.948   6
   5  10   4 35.1814 96.8795   6
   5  10   5 93.4794 81.2191   6
   5  10   6 443.358 176.773   6
   5  10   7 2867.82 344.401   6
   5  10   8 1434.07 252.137   9
   5  10   8 1641.84 263.470   7
   5  10   8 1858.51 282.324   6
   5  10   9 4843.58 453.962   9
   5  10   9 3896.42 410.289   7
   5  10   9 4888.18 439.693   6
   5  10  10 1775.57 278.409   9
   5  10  10 1478.95 241.552   7
   5  10  10 1770.42 267.734   6
   5  10  11 1672.56 244.105   7
   5  10  11 1515.40 240.812   6
   5  10  11 2148.57 287.440   9
   5  10  12 1943.62 257.317   6
   5  10  12 2465.87 294.219   9
   5  10  13 237.060 110.755   9
   5  10  13 32.7938 74.7650   6
   5  10  14 2063.03 238.468   6
   5  11  -8 555.100 156.756   6
  -5  11   8 396.802 134.561  11
  -5  11   7 2304.37 298.528  11
   5  11  -7 2792.36 336.481   6
   5  11  -6 279.107 136.628   6
  -5  11   6 204.176 112.820  11
   5  11  -5 1251.70 234.232   6
  -5  11   5 1744.68 273.732  11
   5  11  -4-53.6156 79.6022   6
  -5  11   4 28.5745 62.2251  11
   5  11  -3 1217.44 239.068   6
  -5  11   3 1554.14 259.714  11
   5  11  -2 100.339 106.584   6
  -5  11   2 269.151 130.720  11
   5  11  -1 318.829 132.146   6
  -5  11   1 210.594 128.856  11
   5  11   0 124.989 96.3498   6
  -5  11   0 257.945 113.490  11
   5  11   1 271.210 138.040   6
  -5  11  -1 485.186 126.673  11
   5  11   2 292.266 138.486   6
   5  11   3 1253.94 220.834   6
   5  11   4 5.57722 88.2662   6
   5  11   5 1132.23 207.397   6
   5  11   6 186.389 124.904   6
   5  11   7 2417.23 277.676   6
   5  11   8 532.535 125.718   6
   5  11   9 2860.51 297.354   6
  -6   0   0 6915.48 769.674   3
  -6   0   1 0.79805 104.445   3
  -6   0  -1-236.955 116.709   1
  -6   0   2 1073.51 308.838   3
  -6   0  -2 732.712 261.549   1
  -6   0   3 13807.5 1185.11   3
  -6   0  -3 13294.7 1113.63   1
  -6   0   4 670.679 323.871   3
  -6   0  -4 315.700 163.720   1
  -6   0   5 111.521 103.556   3
  -6   0   6 810.762 310.794   3
  -6   0   7 19347.1 1555.47   3
  -6   0   8 6920.07 919.778   3
  -6   0   9 1193.64 442.590   3
   6   0  10 63.3592 85.8610   9
   6   0 -10 149.319 102.308   8
  -6   0  10 4.87566 118.033   3
   6   0 -11 12860.1 999.801   8
   6   0  11 14772.1 977.826   9
   6   0 -12 6424.88 716.667   8
   6   0  12 8546.62 750.977   9
   6   0 -13 4488.75 602.675   8
  -6   0  13 4559.68 581.008  11
   6   0  13 5101.25 581.135   9
   6   0 -14 7726.55 788.971   8
  -6   0  14 8770.05 827.744  11
   6   0  14 9584.61 790.807   9
   6   0 -15 13823.1 1065.55   8
  -6   0  15 15090.6 1081.62  11
   6   0  15 15244.2 1006.46   9
   6   0  16 1574.53 321.443   9
   6   0 -16 1653.52 377.319   8
  -6   0  16 1329.65 304.887  11
   6   0 -17 23371.5 1353.15   8
  -6   0  17 20264.8 1258.43  11
   6   0  18 4234.14 626.807   5
  -6   0  18 2629.97 447.702  11
   6   0  18 4170.22 531.308   9
   6   0  19 21.1015 126.519   9
   6   0  19-49.3419 120.887   5
  -6   0  19-101.807 204.998  11
   6   0  20 130.301 127.865   9
   6   0  20 84.6237 86.8878   5
  -6   0  20 333.058 159.502  11
   6   0  21 179.111 135.515   9
   6   0  21-59.2895 137.785   5
  -6   0  21-80.5423 170.603  11
   6   0  22 93.2644 86.0472   9
   6   0  22 23.3200 78.5234   5
  -6   0  22 7.11262 110.527  11
   6   0  23 96.5965 111.438   9
   6   0  23 152.078 130.975   5
  -6   0  23 95.8551 78.1000  11
   6   0  24 81.8551 79.6395   9
   6   0  24 245.553 103.591   5
  -6   0  24 154.702 88.9395  11
   6   0  25 1407.09 236.590   9
  -6   0  25 1365.52 235.722  11
   6  -1  25 231.927 94.7571   5
  -6   1  25 176.124 65.5299  11
   6  -1  24 2490.30 349.430   9
   6  -1  24 2103.89 315.728   5
  -6   1  24 1905.11 305.624  11
   6  -1  23 1260.48 265.565   9
   6  -1  23 885.357 229.492   5
  -6   1  23 617.724 182.852  11
   6  -1  22 311.977 154.650   9
   6  -1  22 222.015 117.148   5
  -6   1  22-16.5863 145.456  11
   6  -1  21 2669.47 408.248   9
   6  -1  21 2687.50 439.669   5
  -6   1  21 2370.18 399.801  11
   6  -1  20 569.758 224.390   9
   6  -1  20 678.083 251.366   5
  -6   1  20 781.109 233.746  11
   6  -1  19 3163.03 513.386   5
  -6   1  19 3250.92 481.876  11
   6  -1  19 3568.54 489.251   9
   6  -1  18 2407.20 402.699   9
   6  -1  18 2294.90 464.454   5
  -6   1  18 2665.90 451.117  11
   6  -1  17 13106.5 1128.78   5
  -6   1  17 14173.4 1013.67  11
  -6   1  16 9423.88 824.556  11
   6  -1  16 9733.40 819.195   9
  -6   1  15 5700.76 647.196  11
   6  -1  15 5671.89 630.699   9
  -6   1  14 8017.23 763.995  11
   6  -1  14 6958.14 687.210   9
   6  -1  13 40636.7 2044.50   5
   6   1 -13 36111.0 1707.52   8
  -6   1  13 41781.0 1781.74  11
   6  -1  13 43314.5 1771.31   9
   6  -1  12 5200.46 716.861   5
   6   1 -12 3844.73 551.912   8
  -6   1  12 4330.45 554.117  11
   6  -1  12 4278.54 563.831   9
   6   1 -11 15374.7 1091.40   8
   6  -1  11 17545.3 1109.69   9
   6  -1  10 1907.88 361.771   9
   6   1 -10 1268.88 302.001   8
  -6   1  10 1365.32 450.762   3
  -6   1  10 1406.41 400.760   1
  -6   1   9 14769.1 1422.55   3
  -6   1   9 16537.3 1488.26   1
  -6   1   8 6114.19 906.776   3
  -6   1   8 7700.94 996.477   1
  -6   1   7 13566.0 1326.90   3
  -6   1   7 15270.2 1373.37   1
  -6   1   6 27605.2 1853.64   3
  -6   1   6 26504.2 1799.78   1
  -6   1   5 7249.03 929.721   3
  -6   1   5 5563.41 825.615   1
  -6   1   4 213.027 102.495   3
  -6   1   4 334.790 192.334   1
  -6   1   3 6598.99 832.291   3
  -6   1   3 7123.34 889.391   1
  -6   1   2 186.469 138.335   3
  -6   1   2 207.831 162.064   1
  -6   1   1 7013.61 843.501   3
  -6   1   1 7302.01 873.231   1
  -6  -1   0 204.985 95.8574   3
  -6   1   0 126.901 197.188   3
  -6   1   0 71.6369 136.562   1
  -6  -1   1 6614.27 771.195   3
  -6   1  -1 7125.07 850.974   1
  -6  -1   2 114.233 154.414   3
  -6   1  -2 171.081 106.159   1
  -6  -1   3 6737.07 843.143   3
  -6   1  -3 7096.17 854.103   1
  -6   1  -4 121.545 224.947   1
  -6  -1   4 94.8349 243.816   3
  -6  -1   5 6105.13 847.129   3
   6   1   5 7254.24 1038.57   4
  -6  -1   6 27657.6 1881.07   3
   6   1   6 29363.0 2127.68   4
  -6  -1   7 13264.2 1295.39   3
   6   1   7 14299.9 1539.99   4
  -6  -1   8 8157.56 1052.02   3
   6   1   8 7824.88 1164.23   4
  -6  -1   9 17039.7 1509.03   3
   6   1   9 15019.8 1652.30   4
   6   1  10 1064.07 457.255   4
   6   1  10 1940.26 357.565   9
   6  -1 -10 1690.63 347.096   8
  -6  -1  10 1442.45 428.483   3
   6  -1 -11 18628.4 1223.29   8
   6   1  11 19401.7 1112.97   9
   6  -1 -12 3987.89 591.190   8
   6   1  12 4647.56 542.593   9
   6  -1 -13 41095.1 1886.05   8
  -6  -1  13 40514.8 1937.79  11
   6   1  13 45531.8 1733.60   9
   6  -1 -14 7589.59 803.385   8
  -6  -1  14 7262.54 781.035  11
   6   1  14 8206.23 717.922   9
   6  -1 -15 4804.95 643.012   8
  -6  -1  15 5302.48 673.090  11
   6   1  15 5394.09 588.990   9
   6  -1 -16 10103.1 920.491   8
  -6  -1  16 9763.94 889.140  11
   6   1  16 10585.2 816.669   9
   6  -1 -17 15126.8 1116.56   8
  -6  -1  17 13699.1 1059.10  11
   6   1  17 16820.1 1041.00   9
   6   1  18 2343.77 378.182   9
   6  -1 -18 2066.88 421.869   8
  -6  -1  18 1691.49 364.480  11
   6  -1 -19 2911.59 463.097   8
  -6  -1  19 3700.29 546.120  11
   6   1  19 3330.24 446.747   9
   6   1  20 499.304 192.848   9
   6  -1 -20 596.440 235.719   8
  -6  -1  20 875.281 302.019  11
  -6  -1  21 3473.46 504.667  11
   6   1  21 2827.60 400.555   9
   6   1  22 288.262 147.997   9
  -6  -1  22 106.042 78.9701  11
   6   1  23 1089.03 250.187   9
  -6  -1  23 1136.40 265.331  11
   6   1  24 2020.04 319.280   9
  -6  -1  24 1795.24 324.889  11
   6   1  25 96.0617 86.1388   9
   6  -2  25 622.014 164.167   5
  -6   2  25 608.030 155.855  11
   6  -2  24-20.2827 61.6919   5
  -6   2  24 125.119 118.231  11
   6  -2  23 371.615 140.145   5
  -6   2  23 419.165 164.079  11
   6  -2  22-20.6111 72.0764   9
  -6   2  22-152.470 111.278  11
   6  -2  21 1339.44 283.410   9
   6  -2  21 679.155 214.627   5
  -6   2  21 1237.23 268.998  11
   6  -2  20 2149.29 365.029   9
   6  -2  20 2288.60 427.488   5
  -6   2  20 2581.33 409.508  11
   6  -2  19 4222.25 606.194   5
  -6   2  19 3973.55 516.063  11
   6  -2  19 4393.16 558.097   9
   6  -2  18 4743.69 641.729   5
  -6   2  18 4263.97 546.235  11
   6  -2  18 4666.39 585.537   9
   6  -2  17 7532.50 838.886   5
  -6   2  17 6274.06 657.369  11
   6  -2  17 7830.96 738.660   9
   6  -2  16 6795.49 813.143   5
  -6   2  16 6880.08 689.874  11
   6  -2  16 5807.56 644.652   9
   6  -2  15 625.936 257.401   9
   6  -2  15 487.965 207.496   5
  -6   2  15 524.111 220.503  11
   6  -2  14 34331.4 1870.62   5
  -6   2  14 30442.6 1472.21  11
   6  -2  14 32931.7 1560.32   9
   6  -2  13 9583.74 973.393   5
  -6   2  13 8846.39 775.109  11
   6  -2  13 8865.69 809.735   9
   6  -2  12 7799.90 877.473   5
  -6   2  12 7481.70 718.322  11
   6  -2  12 7540.99 748.490   9
   6  -2  11 50405.2 2256.75   5
  -6   2  11 54790.2 2000.32  11
   6  -2  11 57953.6 2131.50   9
   6  -2  10 7465.26 843.990   5
   6  -2  10 6550.41 695.719   9
  -6   2   9 9864.63 1213.85   3
  -6   2   9 13118.1 1346.76   1
   6  -2   9 10732.2 874.684   9
  -6   2   8 5185.71 868.204   3
  -6   2   8 5729.90 902.289   1
  -6   2   7 13527.0 1381.52   3
  -6   2   7 13879.6 1356.29   1
  -6   2   6 11472.6 1259.91   3
  -6   2   6 11143.9 1208.42   1
  -6   2   5 22866.1 1752.00   3
  -6   2   5 22610.9 1692.76   1
  -6   2   4 15072.3 1387.58   3
  -6   2   4 14501.1 1357.24   1
  -6   2   3 6880.77 912.667   3
  -6   2   3 7417.96 954.224   1
  -6   2   2 43483.5 2262.47   3
  -6   2   2 49669.7 2459.18   1
  -6   2   1 5645.31 809.200   3
  -6   2   1 6295.14 862.212   1
  -6   2   0 1883.45 483.673   1
  -6   2   0 2074.33 506.658   3
  -6   2  -1 5847.80 817.471   3
  -6   2  -1 6143.48 869.123   1
  -6   2  -2 48910.5 2436.98   1
   6   2   2 49416.7 2781.65   4
   6   2   3 7148.03 1051.92   4
  -6   2  -3 7333.09 956.806   1
   6   2   4 14429.9 1486.89   4
  -6   2  -4 18194.9 1546.62   1
   6   2   5 24906.9 2012.05   4
   6   2   6 12578.0 1480.48   4
   6   2   7 13889.5 1548.28   4
   6   2   8 5661.15 999.478   4
   6  -2  -9 9946.73 858.505   8
   6   2   9 13736.9 926.077  10
   6   2   9 10934.0 1449.51   4
   6  -2 -10 6895.50 732.487   8
   6   2  10 7832.50 719.642  10
   6   2  10 7348.53 684.203   9
   6  -2 -11 59574.9 2255.78   8
   6   2  11 62617.3 2099.44  10
   6   2  11 63007.8 2039.98   9
   6  -2 -12 7025.57 772.990   8
   6   2  12 6159.08 653.553  10
   6   2  12 7985.17 715.769   9
   6  -2 -13 8845.94 864.973   8
   6   2  13 9018.41 743.658   9
   6  -2 -14 30945.2 1645.55   8
  -6  -2  14 31404.2 1768.92  11
   6   2  14 33486.0 1448.34   9
   6   2  15 615.865 226.341   9
   6  -2 -15 476.099 250.816   8
  -6  -2  15 649.151 261.998  11
   6   2  15 641.984 226.051  10
   6  -2 -16 5469.71 697.711   8
  -6  -2  16 7198.10 818.876  11
   6   2  16 6555.10 630.728   9
   6  -2 -17 7933.49 817.339   8
  -6  -2  17 7906.91 834.861  11
   6   2  17 7426.22 665.562   9
   6  -2 -18 3403.69 542.446   8
  -6  -2  18 3022.26 509.188  11
   6   2  18 4630.80 526.453   9
   6  -2 -19 4034.79 573.429   8
  -6  -2  19 4413.17 595.923  11
   6   2  19 3743.50 462.293   9
   6  -2 -20 2446.79 422.918   8
  -6  -2  20 2494.98 433.012  11
   6   2  20 2615.79 384.331   9
   6   2  21 1161.58 268.566   9
   6  -2 -21 680.981 231.430   8
  -6  -2  21 1142.41 301.481  11
   6   2  22-66.0610 103.353   9
   6  -2 -22 300.100 158.284   8
   6   2  23 940.436 221.533   9
   6   2  24 42.1974 63.0022   9
   6   2  25 795.691 178.534   9
   6  -3  24 458.994 151.595   5
  -6   3  24 443.666 153.985  11
   6  -3  23 3101.14 390.554   5
  -6   3  23 2390.74 336.295  11
   6  -3  22 1717.24 323.762   5
  -6   3  22 1227.71 266.343  11
   6  -3  21 1131.27 270.136   5
  -6   3  21 709.988 199.621  11
   6  -3  20 839.576 245.216   5
  -6   3  20 807.695 199.979  11
   6  -3  19 420.949 156.470   9
   6  -3  19 439.520 181.463   5
  -6   3  19 456.638 169.706  11
   6  -3  18 7566.32 795.327   5
  -6   3  18 7200.55 693.565  11
   6  -3  18 7283.42 712.994   9
   6  -3  17 883.001 260.646   9
   6  -3  17 534.411 243.096   5
  -6   3  17 751.331 240.126  11
   6  -3  16 6478.20 785.203   5
  -6   3  16 6495.45 672.134  11
   6  -3  16 7259.55 738.532   9
   6  -3  15 13958.0 1158.34   5
  -6   3  15 14037.8 978.335  11
   6  -3  15 12533.5 964.950   9
   6  -3  14 3185.06 487.686   9
   6  -3  14 3315.45 569.096   5
  -6   3  14 3451.66 499.213  11
   6  -3  13 1766.22 378.254   9
   6  -3  13 2254.87 452.243   5
  -6   3  13 1942.71 345.419  11
   6  -3  12 8708.81 916.525   5
  -6   3  12 8967.11 777.853  11
   6  -3  12 7463.29 756.736   9
   6  -3  11 9693.59 963.104   5
  -6   3  11 8230.00 754.129  11
   6  -3  11 8007.01 791.736   9
  -6   3  10 14552.2 999.727  11
   6  -3  10 17233.4 1141.94   9
   6  -3   9 2893.00 450.035   9
   6  -3   9 3347.51 557.720   5
   6  -3   8 4242.88 624.327   5
   6  -3   8 3791.44 529.592   9
  -6   3   7 3905.06 769.563   1
  -6   3   7 3199.58 674.229   3
  -6   3   6 1375.81 419.169   1
  -6   3   6 1692.62 521.447   3
  -6   3   5 3778.84 733.131   1
  -6   3   5 4218.51 774.673   3
  -6   3   4 5006.41 817.702   1
  -6   3   4 5261.92 872.706   3
  -6   3   3 11955.4 1299.53   3
  -6   3   3 12163.1 1302.91   1
  -6   3   2 5910.83 913.053   3
  -6   3   2 5260.62 849.299   1
  -6   3   1 2328.74 631.161   1
  -6   3   1 2907.90 644.393   3
  -6   3   0 30918.2 2120.01   3
   6   3   0 30056.9 2261.84   4
  -6   3   0 33548.8 2213.91   1
   6   3   1 2874.77 730.173   4
  -6   3  -1 2762.26 643.233   1
  -6   3  -1 3035.45 623.853   3
  -6   3  -2 6197.03 982.199   1
   6   3   2 6357.34 1012.73   4
  -6   3  -3 14583.6 1489.36   1
   6   3   3 13206.8 1518.14   4
  -6   3  -4 5742.69 933.180   1
   6   3   4 6380.61 1098.03   4
   6   3   5 4563.85 950.530   4
   6   3   6 1008.43 397.687   4
   6   3   7 3797.88 862.642   4
   6  -3  -7 3850.58 518.342   8
   6   3   7 4008.06 506.602  10
   6   3   8 4758.13 955.717   4
   6  -3  -8 4508.64 573.732   8
   6   3   8 4669.47 540.809  10
   6   3   8 4507.90 520.684   9
   6  -3  -9 2397.29 432.577   8
   6   3   9 3192.99 461.557  10
   6   3   9 2998.55 434.164   9
   6  -3 -10 16979.6 1157.22   8
   6   3  10 17944.9 1080.63  10
   6   3  10 18357.3 1063.80   9
   6  -3 -11 8575.51 834.448   8
   6   3  11 9591.75 782.368  10
   6   3  11 9353.46 763.678   9
   6  -3 -12 8368.07 831.992   8
   6   3  12 8443.07 769.259  10
   6   3  12 9216.14 752.867   9
   6   3  13 2094.21 364.482   9
   6  -3 -13 2374.23 441.217   8
   6   3  13 2029.31 384.908  10
   6  -3 -14 3275.01 541.396   8
  -6  -3  14 3226.61 598.847  11
   6   3  14 3703.19 530.669  10
   6   3  14 3926.43 487.963   9
   6  -3 -15 13366.7 1079.73   8
  -6  -3  15 14427.0 1239.01  11
   6   3  15 13209.8 972.071  10
   6   3  15 14144.2 932.888   9
   6  -3 -16 7905.68 841.519   8
  -6  -3  16 7748.01 890.030  11
   6   3  16 7012.63 706.859  10
   6   3  16 6902.84 639.085   9
   6   3  17 915.267 243.322   9
   6  -3 -17 640.578 214.344   8
  -6  -3  17 549.448 220.544  11
   6  -3 -18 7543.63 800.220   8
  -6  -3  18 8080.69 844.287  11
   6   3  18 7129.31 632.751   9
   6   3  19 649.431 200.046   9
   6  -3 -19 567.677 211.992   8
   6   3  20 577.285 176.057   9
   6  -3 -20 719.823 259.999   8
   6   3  21 1305.34 257.826   9
   6  -3 -21 1025.98 301.083   8
   6   3  22 1743.96 290.872   9
   6  -3 -22 1255.37 299.532   8
   6  -3 -23 3051.23 416.046   8
   6   3  23 2347.94 317.076   9
   6   3  24 481.695 144.957   9
   6  -4  24 3518.68 370.253   5
  -6   4  24 3942.37 374.776  11
   6  -4  23 2101.03 316.565   5
  -6   4  23 1702.07 271.178  11
   6  -4  22 553.759 193.662   5
  -6   4  22 712.072 177.131  11
   6  -4  21 5931.63 591.347   5
  -6   4  21 4946.04 507.509  11
   6  -4  20 1507.55 329.182   5
  -6   4  20 1156.09 264.021  11
   6  -4  19 545.175 207.369   5
  -6   4  19 576.461 226.911  11
   6  -4  18 436.602 184.428   5
  -6   4  18 723.396 220.540  11
   6  -4  17 1975.32 409.523   5
  -6   4  17 2175.02 375.831  11
   6  -4  16 4084.54 599.768   5
  -6   4  16 4148.46 528.163  11
   6  -4  15 5478.22 706.603   5
  -6   4  15 3335.95 470.446  11
   6  -4  14 426.843 195.085   5
  -6   4  14 412.595 171.820  11
   6  -4  13 23.8650 150.293   5
  -6   4  13 275.519 85.8048  11
   6   4 -13 208.743 194.473  10
   6  -4  12 8091.14 867.486   5
  -6   4  12 7915.23 730.678  11
   6   4 -12 6292.50 741.668  10
   6  -4  12 6681.85 722.728   9
  -6   4  11 24920.1 1325.29  11
   6   4 -11 25810.7 1495.99  10
  -6   4  10 11931.4 923.257  11
   6   4 -10 13288.2 1056.03  10
   6  -4   9 7575.69 849.930   5
  -6   4   9 5405.07 616.334  11
   6   4  -9 6047.97 702.491  10
   6  -4   8 8092.55 870.321   5
   6   4  -8 7159.06 748.738  10
   6  -4   7 3288.48 559.421   5
   6   4  -7 2984.11 475.069  10
   6  -4   6 20501.0 1382.33   5
   6   4  -6 17581.6 1191.37  10
   6  -4   5 2024.68 445.080   5
  -6   4   5 2080.81 692.031   3
   6   4  -5 1915.37 399.987  10
   6  -4   4 5574.78 723.397   5
  -6   4   4 4828.87 925.379   1
  -6   4   4 5312.63 973.917   3
   6   4  -4 5014.46 616.480  10
  -6   4   3 6438.17 1067.71   1
   6  -4   3 6151.34 754.012   5
  -6   4   3 5317.26 974.670   3
  -6   4   2 6710.94 1095.35   1
  -6   4   2 7456.38 1140.24   3
  -6   4   1 3482.54 745.162   1
  -6   4   1 2479.03 657.751   3
   6   4   0 682.857 325.944   4
  -6   4   0 505.986 128.258   1
  -6   4   0 590.792 365.285   3
   6   4   1 2741.14 738.858   4
  -6   4  -1 3212.63 722.410   1
  -6   4  -1 2757.83 667.138   3
   6   4   2 6138.43 1118.43   4
  -6   4  -2 8241.15 1154.96   1
   6   4   3 5549.31 1064.57   4
   6   4   3 4605.61 579.618   8
  -6   4  -3 5789.73 1036.07   1
   6   4   3 4327.17 528.099  10
   6   4   4 4768.67 949.215   4
   6  -4  -4 5738.76 715.563   5
   6  -4  -4 4466.18 559.284   8
  -6   4  -4 5406.98 1039.04   1
   6   4   4 4750.99 545.668  10
   6   4   5 1718.53 608.737   4
   6  -4  -5 1935.67 416.726   5
   6  -4  -5 1519.42 329.769   8
   6   4   5 1633.69 317.770  10
   6  -4  -6 18621.9 1270.46   5
   6  -4  -6 17277.9 1114.92   8
   6   4   6 17598.6 1060.67  10
   6  -4  -7 3247.01 482.497   8
   6   4   7 3123.04 450.269  10
   6   4   7 2734.27 414.783   9
   6  -4  -8 6829.31 717.456   8
   6   4   8 7489.15 690.519  10
   6   4   8 6395.69 624.427   9
   6  -4  -9 6699.63 713.518   8
   6   4   9 6312.30 630.566  10
   6   4   9 5708.60 599.055   9
   6  -4 -10 14851.8 1091.67   8
   6   4  10 13970.4 889.307   6
   6   4  10 14570.9 976.788  10
   6   4  10 14852.2 970.024   9
   6  -4 -11 28410.1 1534.14   8
   6   4  11 27647.3 1358.19  10
   6   4  11 27404.7 1332.24   9
   6  -4 -12 7685.08 802.028   8
   6   4  12 7278.13 700.577  10
   6   4  12 7512.32 683.256   9
   6   4  13 287.118 132.576   9
   6  -4 -13 161.649 163.770   8
   6   4  13 50.1428 134.919  10
   6   4  13 63.8438 137.687   6
   6   4  14 261.500 110.031   9
   6  -4 -14 508.701 218.157   8
   6   4  14 201.517 170.547  10
   6   4  14 324.969 180.192   6
   6  -4 -15 4542.53 610.997   8
   6   4  15 3906.86 477.755   6
   6   4  15 4112.37 555.772  10
   6   4  15 4721.20 531.203   9
   6  -4 -16 3861.31 577.196   8
   6   4  16 4070.39 495.817   6
   6   4  16 3753.77 523.165  10
   6   4  16 4081.26 476.711   9
   6   4  17 1648.24 296.018   9
   6  -4 -17 1986.65 402.652   8
   6   4  17 2370.81 366.409   6
   6   4  18 267.675 145.165   9
   6  -4 -18 434.215 202.522   8
   6   4  18 513.150 173.674   6
   6   4  19 811.113 216.612   9
   6  -4 -19 1084.77 279.021   8
   6   4  20 1473.25 265.325   9
   6  -4 -20 1334.79 318.923   8
   6  -4 -21 6325.75 666.828   8
   6   4  21 5634.77 495.736   9
   6   4  22 1129.34 219.377   9
   6  -4 -22 760.408 226.917   8
   6   4  23 1657.95 244.091   9
   6  -4 -23 2706.45 379.501   8
   6   4  24 3791.10 343.658   9
   6  -5  23 658.777 160.804   5
  -6   5  23 570.088 131.068  11
   6  -5  22 230.742 121.046   5
  -6   5  22 130.746 109.326  11
   6  -5  21 220.800 122.928   5
  -6   5  21 212.817 109.544  11
   6  -5  20 238.222 142.554   5
  -6   5  20 122.489 96.3670  11
   6  -5  19 1580.18 327.066   5
  -6   5  19 1192.13 277.797  11
   6  -5  18 586.998 198.660   5
  -6   5  18 745.158 193.718  11
   6  -5  17 674.977 230.166   5
  -6   5  17 1066.45 263.575  11
   6  -5  16 758.896 248.357   5
  -6   5  16 944.745 270.114  11
   6  -5  15 2627.20 472.347   5
  -6   5  15 2504.13 410.826  11
   6  -5  14 1257.68 367.525   5
  -6   5  14 977.525 273.143  11
   6  -5  13 6771.16 774.492   5
  -6   5  13 4191.80 535.813  11
   6  -5  12 3780.27 577.701   5
  -6   5  12 3001.21 464.082  11
   6  -5  11 1773.23 406.971   5
  -6   5  11 1421.12 322.737  11
   6  -5  10 4332.18 617.700   5
  -6   5  10 2996.78 451.189  11
  -6   5   9 7668.06 756.634  11
   6   5  -9 8373.13 824.005  10
  -6   5   8 5599.86 637.216  11
   6   5  -8 6434.50 723.806  10
   6  -5   7 10975.6 993.633   5
   6   5  -7 9777.57 896.355  10
   6  -5   6 13597.3 1095.35   5
   6   5  -6 11809.5 986.336  10
   6  -5   5 21245.3 1372.99   5
   6   5  -5 17091.1 1178.08  10
   6  -5   4 5818.08 708.889   5
   6   5  -4 4720.78 611.871  10
   6  -5   3 664.915 271.233   5
   6   5  -3 342.447 88.9178  10
   6  -5   2 3048.94 517.495   5
   6   5  -2 2642.08 450.700  10
   6  -5   1 2810.09 481.450   5
   6   5  -1 3057.66 477.552  10
   6  -5   0 26.0832 119.699   5
   6   5   0 154.396 163.811  10
   6  -5  -1 2984.91 508.890   5
   6   5   1 2465.55 413.072  10
   6  -5  -2 2540.08 485.693   5
   6   5   2 2921.21 447.372  10
   6  -5  -3 505.420 232.878   5
   6  -5  -3 363.480 88.8859   8
   6   5   3 606.029 216.114  10
   6  -5  -4 5381.45 692.103   5
   6  -5  -4 3882.24 519.176   8
   6   5   4 3669.49 480.514   6
   6   5   4 5096.56 595.351  10
   6  -5  -5 20926.9 1362.97   5
   6  -5  -5 11857.6 930.814   8
   6   5   5 12775.9 884.691   6
   6   5   5 18030.8 1088.25  10
   6  -5  -6 11600.6 910.358   8
   6   5   6 12501.1 904.903  10
   6  -5  -7 9889.20 862.132   8
   6   5   7 10567.4 827.057  10
   6  -5  -8 6913.60 730.399   8
   6   5   8 4460.07 500.830   6
   6   5   8 7611.48 700.611  10
   6   5   8 4305.31 528.082   9
   6  -5  -9 9270.79 851.698   8
   6   5   9 6088.46 584.624   6
   6   5   9 9299.83 772.121  10
   6   5   9 5746.70 607.793   9
   6  -5 -10 3408.65 526.001   8
   6   5  10 3197.74 457.136  10
   6   5  10 2275.09 379.031   6
   6   5  10 3353.20 465.537   9
   6   5  11 1754.36 334.811   9
   6  -5 -11 1740.64 353.485   8
   6   5  11 1588.32 350.607  10
   6   5  11 1273.19 292.545   6
   6  -5 -12 3184.44 521.106   8
   6   5  12 3617.00 453.018   6
   6   5  12 3712.70 499.394  10
   6   5  12 3540.22 465.605   9
   6  -5 -13 5620.43 671.126   8
   6   5  13 4808.73 528.993   6
   6   5  13 5791.70 639.181  10
   6   5  13 6044.03 603.440   9
   6   5  14 1162.99 251.707   9
   6  -5 -14 772.937 260.627   8
   6   5  14 809.560 250.187  10
   6   5  14 879.627 234.228   6
   6   5  15 2341.12 362.456   9
   6  -5 -15 2595.66 455.482   8
   6   5  15 1711.45 372.150  10
   6   5  15 1778.47 309.922   6
   6   5  16 792.033 216.689   9
   6  -5 -16 1271.26 342.234   8
   6   5  16 957.688 202.777   6
   6   5  17 793.348 207.246   9
   6  -5 -17 600.478 206.849   8
   6   5  17 658.303 185.345   6
   6   5  18 834.622 204.089   9
   6  -5 -18 1052.04 287.917   8
   6   5  18 630.781 184.303   6
   6   5  19 1537.00 279.381   9
   6  -5 -19 1156.37 281.870   8
   6   5  19 1251.03 235.628   6
   6   5  20 354.712 131.196   9
   6  -5 -20 382.927 171.654   8
   6   5  20 216.646 117.119   6
   6   5  21 245.892 84.9491   9
   6  -5 -21 49.1731 77.7093   8
   6   5  21 235.406 96.9711   6
   6   5  22 453.432 137.350   9
   6  -5 -22 429.366 166.326   8
   6   5  23 744.280 147.935   9
   6  -6  21 92.0735 59.7426   5
  -6   6  21 95.6696 109.893  11
   6  -6  20 496.865 164.978   5
  -6   6  20 298.207 137.292  11
   6  -6  19 615.182 207.539   5
  -6   6  19 792.574 216.227  11
   6  -6  18 1811.94 341.328   5
  -6   6  18 1746.86 313.624  11
   6  -6  17 273.988 161.146   5
  -6   6  17 119.984 133.622  11
   6  -6  16 480.946 185.094   5
  -6   6  16 347.140 182.845  11
   6  -6  15 4334.45 564.363   5
  -6   6  15 4482.61 528.469  11
   6  -6  14 222.419 168.693   5
  -6   6  14 441.319 197.541  11
   6  -6  13 974.536 299.181   5
  -6   6  13 785.033 238.434  11
   6  -6  12 1626.49 390.624   5
  -6   6  12 1029.67 278.131  11
   6  -6  11 3907.71 584.461   5
  -6   6  11 3014.37 470.645  11
   6  -6  10 382.814 204.140   5
  -6   6  10 523.540 181.144  11
   6  -6   9 2804.56 494.588   5
  -6   6   9 1969.38 370.293  11
   6  -6   8 4739.39 619.957   5
  -6   6   8 4243.00 559.593  11
   6  -6   7 1499.72 358.387   5
  -6   6   7 1630.42 334.826  11
   6  -6   6 9944.43 900.319   5
   6  -6   5 4920.34 629.457   5
   6   6  -5 3916.48 578.649  10
   6  -6   4 22300.3 1369.05   5
   6   6  -4 20193.4 1277.98  10
   6  -6   3 39351.7 1840.10   5
   6   6  -3 33874.4 1654.13  10
   6  -6   2 24018.7 1421.48   5
   6   6  -2 20673.4 1270.54  10
   6  -6   1 11757.9 983.797   5
   6   6  -1 10160.6 873.728  10
   6  -6   0 2221.98 412.463   5
   6   6   0 2675.96 437.347  10
   6  -6  -1 10982.3 961.461   5
   6   6   1 10714.9 877.580  10
   6  -6  -2 24305.0 1424.35   5
   6   6   2 22330.3 1270.82  10
   6  -6  -3 41198.0 1860.78   5
   6   6   3 36577.2 1629.15  10
   6  -6  -4 21338.5 1328.58   5
   6   6   4 20443.2 1142.41   6
   6   6   4 20734.2 1208.34  10
   6  -6  -5 4715.12 614.932   5
   6  -6  -5 3857.95 524.339   8
   6   6   5 4485.42 538.349   6
   6   6   5 4467.13 578.318  10
   6   6   6 9379.21 729.559   6
   6   6   6 8579.23 769.490  10
   6   6   7 1638.84 309.939   6
   6  -6  -7 939.593 249.581   8
   6   6   7 1452.65 319.300  10
   6  -6  -8 5213.18 618.612   8
   6   6   8 4997.81 531.562   6
   6   6   8 4907.77 560.939  10
   6   6   9 1412.19 294.903   9
   6  -6  -9 2268.76 405.546   8
   6   6   9 1595.09 332.241  10
   6   6   9 2381.78 380.444   6
   6   6  10 317.645 158.564   9
   6  -6 -10 360.331 162.962   8
   6   6  10 618.939 230.417  10
   6   6  10 302.902 145.917   6
   6  -6 -11 4056.68 561.224   8
   6   6  11 3745.48 470.296   6
   6   6  11 4637.74 567.644  10
   6   6  11 4360.51 517.289   9
   6   6  12 1502.78 313.561   9
   6  -6 -12 1444.09 337.278   8
   6   6  12 994.341 275.983  10
   6   6  12 994.837 248.383   6
   6   6  13 993.827 249.965   9
   6  -6 -13 592.220 187.627   8
   6   6  13 771.139 254.321  10
   6   6  13 831.827 229.716   6
   6   6  14 314.457 139.269   9
   6  -6 -14 374.726 171.711   8
   6   6  14 125.451 161.057  10
   6   6  14 161.543 87.4546   6
   6  -6 -15 4792.23 584.294   8
   6   6  15 3201.00 402.722   6
   6   6  15 4623.16 491.795   9
   6   6  16 391.906 151.608   9
   6  -6 -16 109.823 163.271   8
   6   6  16 534.144 186.007   6
   6   6  17 547.278 171.998   9
   6  -6 -17 621.667 225.549   8
   6   6  17 451.642 174.737   6
   6   6  18 1925.93 285.518   9
   6  -6 -18 2114.73 364.250   8
   6   6  18 1988.36 288.467   6
   6   6  19 676.909 166.213   9
   6  -6 -19 545.472 191.515   8
   6   6  19 899.403 192.502   6
   6   6  20 566.113 153.168   9
   6  -6 -20 463.445 147.901   8
   6   6  20 321.300 107.121   6
   6   6  21 31.6120 64.9427   9
   6  -6 -21 47.7346 89.9701   8
   6  -7  20 768.287 171.147   5
  -6   7  20 719.326 159.658  11
   6  -7  19-29.4540 75.6004   5
  -6   7  19 150.279 92.8147  11
   6  -7  18 541.510 177.673   5
  -6   7  18 279.673 128.491  11
   6  -7  17 710.595 202.839   5
  -6   7  17 688.207 207.038  11
   6  -7  16-45.5103 142.601   5
  -6   7  16 273.267 156.739  11
   6  -7  15 1404.11 303.373   5
  -6   7  15 1792.82 329.838  11
   6  -7  14 1054.22 251.866   5
  -6   7  14 1982.18 341.364  11
   6  -7  13 1253.63 320.638   5
  -6   7  13 1685.50 314.883  11
   6  -7  12 2246.53 412.616   5
  -6   7  12 2190.09 369.585  11
   6  -7  11 1678.65 353.468   5
  -6   7  11 1423.87 319.161  11
   6  -7  10 201.870 134.908   5
  -6   7  10 723.112 204.270  11
   6  -7   9 1046.74 260.636   5
  -6   7   9 826.464 216.748  11
   6  -7   8 5893.95 676.508   5
  -6   7   8 5086.82 611.051  11
   6  -7   7 14909.2 1072.66   5
  -6   7   7 13143.3 978.023  11
   6  -7   6 3042.68 486.162   5
  -6   7   6 3082.25 476.541  11
   6  -7   5 10257.8 893.546   5
  -6   7   5 10152.3 847.278  11
   6  -7   4 2410.87 436.890   5
   6  -7   3 989.842 240.839   5
   6  -7   2 3223.05 506.797   5
   6  -7   1 1919.43 407.284   5
   6   7  -1 2142.65 404.917  10
   6  -7   0 17170.0 1173.50   5
   6   7   0 14749.9 1040.16  10
   6  -7  -1 2013.25 414.703   5
   6   7   1 2052.24 389.288  10
   6  -7  -2 3057.81 483.246   5
   6   7   2 4168.93 562.584  10
   6   7   3 1196.03 263.793   6
   6  -7  -3 1130.39 291.297   5
   6   7   3 1189.03 305.607  10
   6   7   4 2334.49 348.505   6
   6  -7  -4 2151.81 412.820   5
   6   7   4 2400.46 430.015  10
   6   7   5 11957.7 815.702   6
   6   7   5 10612.8 866.246  10
   6   7   6 3197.69 431.286   6
   6   7   6 2921.51 466.001  10
   6   7   7 14807.2 905.087   6
   6   7   7 15544.4 1035.28  10
   6   7   8 6243.11 640.596   9
   6  -7  -8 5906.11 652.012   8
   6   7   8 5989.15 573.876   6
   6   7   8 6504.77 672.167  10
   6   7   9 1248.31 309.201   9
   6  -7  -9 1060.45 273.351   8
   6   7   9 1408.27 320.674  10
   6   7   9 1401.90 271.759   6
   6   7  10 724.863 223.185   9
   6  -7 -10 537.359 168.039   8
   6   7  10 380.424 215.624  10
   6   7  10 595.415 188.053   6
   6   7  11 1736.35 333.843   9
   6  -7 -11 1913.73 370.588   8
   6   7  11 1673.78 363.969  10
   6   7  11 1412.92 281.127   6
   6  -7 -12 2717.90 454.411   8
   6   7  12 2221.53 373.287  10
   6   7  12 2246.61 342.529   6
   6   7  12 2374.06 370.505   9
   6   7  13 1620.09 303.878   9
   6  -7 -13 2055.66 381.754   8
   6   7  13 1295.99 253.931   6
   6   7  14 1356.46 268.056   9
   6  -7 -14 1540.63 329.587   8
   6   7  14 1356.08 263.353   6
   6   7  15 1695.90 282.889   9
   6  -7 -15 2013.71 348.784   8
   6   7  15 1550.69 262.476   6
   6   7  16 156.494 110.100   9
   6  -7 -16 12.2629 104.276   8
   6   7  16 192.460 107.791   6
   6   7  17 1159.96 221.820   9
   6  -7 -17 937.465 235.896   8
   6   7  17 940.861 187.348   6
   6   7  18 305.745 131.279   9
   6  -7 -18 499.125 159.022   8
   6   7  18 585.132 154.382   6
   6   7  19 15.7439 66.9890   9
   6  -7 -19 39.2550 88.2846   8
   6   7  19 55.0565 80.8275   6
   6   7  20 924.933 163.073   9
   6  -7 -20 870.953 181.263   8
   6  -8  17 653.350 174.110   5
  -6   8  17 1017.97 190.856  11
   6  -8  16 1028.78 231.194   5
  -6   8  16 1348.21 254.241  11
   6  -8  15 470.249 191.272   5
  -6   8  15 470.040 158.033  11
   6  -8  14 314.691 169.882   5
  -6   8  14 247.727 176.903  11
   6  -8  13 1129.06 281.505   5
  -6   8  13 1280.24 276.960  11
   6  -8  12 184.161 135.885   5
  -6   8  12 370.035 175.586  11
   6  -8  11 723.670 233.098   5
  -6   8  11 472.519 194.003  11
   6  -8  10 6245.37 655.832   5
  -6   8  10 6302.80 628.903  11
   6  -8   9 2762.80 434.765   5
  -6   8   9 3095.38 442.520  11
   6  -8   8 3990.87 535.800   5
  -6   8   8 3034.57 453.814  11
   6  -8   7 4148.32 539.034   5
  -6   8   7 3655.15 516.950  11
   6  -8   6 2806.43 456.547   5
  -6   8   6 2192.05 402.681  11
   6  -8   5 1618.73 351.203   5
  -6   8   5 1037.39 267.607  11
   6  -8   4 866.436 267.415   5
  -6   8   4 1003.12 280.783  11
   6  -8   3 1098.59 291.457   5
   6  -8   2 8678.14 783.047   5
   6  -8   1 3819.08 524.221   5
   6  -8   0 3224.78 485.969   5
   6  -8  -1 4224.16 551.504   5
   6   8   1 4722.63 549.847   6
   6  -8  -2 7828.37 738.704   5
   6   8   2 8650.54 769.626  10
   6   8   2 10216.2 789.319   6
   6   8   3 797.608 237.803   6
   6   8   3 930.798 273.319  10
   6   8   4 1149.65 248.299   6
   6   8   4 736.842 253.505  10
   6   8   5 2010.26 328.140   6
   6   8   5 1470.14 340.273  10
   6   8   6 2595.23 377.353   6
   6   8   6 3091.13 463.765  10
   6   8   7 4121.20 467.370   6
   6   8   7 4201.27 533.756  10
   6   8   8 3032.12 391.395   6
   6   8   8 3630.13 503.939  10
   6   8   9 2555.86 351.016   6
   6   8   9 2371.25 402.825  10
   6   8   9 2669.22 401.755   9
   6   8  10 6237.42 535.909   6
   6   8  10 6610.43 656.240  10
   6   8  10 5072.36 528.821   9
   6   8  11 691.135 225.267   9
   6  -8 -11 333.731 148.636   8
   6   8  11 432.753 165.886   6
   6   8  12 505.028 187.651   9
   6  -8 -12 375.897 118.691   8
   6   8  12 288.655 102.938   6
   6   8  13 1357.67 257.245   9
   6  -8 -13 1216.29 262.376   8
   6   8  13 1115.82 218.963   6
   6   8  14 232.097 127.653   9
   6  -8 -14 77.5484 96.7019   8
   6   8  14 216.391 105.141   6
   6   8  15 380.933 124.213   9
   6  -8 -15 450.753 151.006   8
   6   8  15 281.957 112.918   6
   6   8  16 1417.04 226.354   9
   6  -8 -16 1349.33 246.348   8
   6   8  16 1348.23 218.013   6
   6   8  17 808.377 177.571   9
   6  -8 -17 558.544 149.958   8
   6   8  17 596.428 136.165   6
   6  -9  14 2055.03 305.359   5
  -6   9  14 2276.32 296.855  11
   6  -9  13 601.843 192.621   5
  -6   9  13 757.595 201.209  11
   6  -9  12 176.855 86.9047   5
  -6   9  12 202.063 130.799  11
   6  -9  11 128.801 114.708   5
  -6   9  11 155.860 103.741  11
   6  -9  10 830.180 243.936   5
  -6   9  10 695.341 202.800  11
   6  -9   9 459.193 175.208   5
  -6   9   9 157.998 108.770  11
   6  -9   8 169.267 127.150   5
  -6   9   8 4.05871 101.505  11
   6  -9   7 2248.80 370.057   5
  -6   9   7 1815.53 325.277  11
   6  -9   6 278.105 159.538   5
  -6   9   6-43.6100 116.839  11
   6  -9   5 1916.73 355.788   5
  -6   9   5 2252.23 372.311  11
   6  -9   4 6306.96 623.687   5
  -6   9   4 5885.15 586.057  11
   6  -9   3 949.153 268.324   5
   6  -9   2 309.838 154.476   5
   6   9  -1 122.128 165.407   6
   6  -9   1 25.9803 92.8815   5
   6  -9   0 5197.50 561.990   5
   6   9   0 5867.79 557.722   6
   6   9   1-247.554 185.748   6
   6   9   2 550.151 153.021   6
   6   9   3 1239.13 261.142   6
   6   9   4 7291.27 577.544   6
   6   9   5 2332.81 323.492   6
   6   9   6 145.820 77.8791   6
   6   9   7 2756.01 353.384   6
   6   9   8 159.935 123.748   6
   6   9   9 181.932 111.656   6
   6   9  10 944.795 205.341   9
   6   9  10 1033.84 227.766   6
   6   9  11 167.214 113.448   9
   6   9  11 317.270 107.095   6
   6   9  12 56.9329 68.4515   9
   6   9  12 120.416 112.045   6
   6   9  13 590.843 148.236   9
   6   9  13 470.798 127.410   6
   6   9  14 1950.55 237.908   6
   6   9  14 2470.04 277.930   9
   6   9  15 1080.97 167.681   6
   6 -10  10 674.891 165.660   5
   6 -10   9 192.404 100.643   5
  -6  10   9 192.021 117.158  11
   6 -10   8 54.0236 54.0948   5
  -6  10   8-129.215 120.517  11
   6  10  -7 976.492 211.468   6
   6 -10   7 1085.36 243.177   5
  -6  10   7 510.544 127.438  11
   6  10  -6 194.412 93.5024   6
   6 -10   6 203.306 109.490   5
  -6  10   6 106.273 137.921  11
   6  10  -5 440.299 116.209   6
   6 -10   5 345.384 137.685   5
  -6  10   5 315.227 114.013  11
   6  10  -4-38.4785 145.966   6
  -6  10   4-71.8070 106.653  11
   6  10  -3 2870.09 355.525   6
   6  10  -2 496.274 162.561   6
   6  10  -1 2678.49 343.773   6
   6  10   0-95.4180 88.9392   6
   6  10   1 1860.35 278.798   6
   6  10   2 236.708 134.462   6
   6  10   3 2527.93 316.825   6
   6  10   4-62.7621 77.3255   6
   6  10   5 645.857 162.563   6
   6  10   6 218.640 91.0503   6
   6  10   7 777.235 178.171   6
   6  10   8 150.424 95.4299   6
   6  10   9 304.215 107.778   6
   6  10  10 766.837 146.702   6
   6  10  11 1047.89 187.044   6
   6  11  -3 945.865 179.639   6
   6  11  -2 154.330 97.7240   6
   6  11  -1 2865.72 296.339   6
   6  11   0 656.187 159.220   6
   6  11   1 3120.68 313.095   6
   6  11   2 176.896 94.6991   6
   6  11   3 752.239 152.972   6
   6  11   4 613.665 158.029   6
   7   0   0 124.045 108.774   8
  -7   0   0-157.275 128.152   1
   7   0   1 1473.08 305.184   8
   7   0  -1 1757.28 351.145   8
  -7   0   1 1145.83 370.234   1
  -7   0  -1 1382.40 394.945   1
   7   0   2 2299.41 391.594   8
   7   0  -2 2077.10 388.115   8
  -7   0   2 1574.15 478.307   1
  -7   0  -2 2408.18 527.466   1
   7   0   3 1986.01 373.217   8
   7   0  -3 1953.29 369.852   8
  -7   0   3 1989.87 519.666   3
  -7   0   3 2188.78 519.270   1
   7   0   4 217.646 128.068   8
   7   0  -4 0.63908 131.160   8
  -7   0   4 207.663 148.404   3
  -7   0   5 7802.27 1022.09   3
   7   0   5 9543.81 825.453   8
   7   0  -5 9889.02 853.651   8
   7   0   6 1639.55 330.627   8
   7   0  -6 1265.53 344.719   8
   7   0   7 13807.6 1016.63   8
   7   0  -7 14320.9 1064.59   8
   7   0   7 12945.8 941.772   9
   7   0   8 4895.19 614.769   8
   7   0  -8 4323.31 581.325   8
   7   0   8 3000.75 460.938   9
   7   0   9 13972.7 1013.73   8
   7   0  -9 13723.7 1066.33   8
   7   0   9 12597.0 950.591   9
   7   0  10 1108.48 269.165   9
   7   0 -10 692.921 262.814   8
   7   0 -11 8762.04 871.077   8
   7   0  11 9153.84 798.878   9
   7   0 -12 14107.9 1089.85   8
   7   0  12 14209.6 1006.19   9
   7   0  13 1325.09 299.051   9
   7   0 -13 1590.04 361.974   8
   7   0  14 2410.20 400.762   9
   7   0 -14 1704.05 381.832   8
   7   0  15 1518.25 340.043   9
   7   0 -15 1460.88 335.409   8
   7   0  16 1091.05 269.959   9
   7   0 -16 1200.00 307.181   8
  -7   0  16 933.248 278.713  11
   7   0  17 1001.05 267.951   9
   7   0 -17 903.019 289.485   8
  -7   0  17 913.435 277.300  11
  -7   0  18 6281.83 688.557  11
   7   0  18 5857.64 594.753   9
   7   0  19 628.575 194.411   9
  -7   0  19 534.264 203.060  11
   7   0  20 1596.77 287.539   9
  -7   0  20 1260.54 296.109  11
   7   0  21 378.345 147.610   9
  -7   0  21 206.306 141.255  11
   7   0  22 521.466 141.534   9
  -7   0  22 498.253 178.416  11
   7   0  23-98.0410 93.8108   9
  -7   0  23 77.6844 76.3249  11
  -7   1  23 2552.13 327.462  11
  -7   1  22 2707.71 374.062  11
   7  -1  22 2615.70 351.181   9
   7  -1  21 1407.38 270.966   9
  -7   1  21 941.320 240.104  11
   7  -1  20 773.740 219.359   9
  -7   1  20 477.721 131.136  11
   7  -1  19 1627.30 303.638   9
  -7   1  19 2165.66 378.244  11
  -7   1  18 4877.50 583.106  11
   7  -1  18 4589.22 525.204   9
  -7   1  17 9529.31 837.109  11
   7  -1  17 9127.36 760.974   9
  -7   1  16 6984.52 719.681  11
   7  -1  16 6643.53 663.710   9
   7  -1  15 2834.16 426.102   9
  -7   1  15 2248.94 397.027  11
   7  -1  14 1927.79 357.375   9
   7   1 -14 1844.44 369.882   8
   7   1 -13 4958.30 626.192   8
   7  -1  13 5176.94 615.193   9
   7   1 -12 14455.6 1092.19   8
   7  -1  12 14767.5 1037.83   9
   7   1 -11 18192.4 1239.05   8
   7  -1  11 18725.5 1195.10   9
   7   1 -10 7060.05 773.794   8
   7  -1  10 7271.08 729.954   9
   7  -1   9 1621.72 315.021   9
   7  -1   9 1953.37 397.583   8
   7   1  -9 1475.86 356.470   8
   7  -1   8 111.990 113.890   9
   7  -1   8 45.7162 92.1232   8
   7   1  -8 371.361 136.323   8
   7  -1   7 368.256 144.587   9
   7  -1   7 111.362 63.9507   8
   7   1  -7 589.683 226.587   8
   7  -1   6 15020.3 1037.48   8
   7   1  -6 14518.8 1061.47   8
   7  -1   5 14352.1 1000.92   8
   7   1  -5 13941.7 1041.03   8
  -7   1   5 13260.5 1376.06   3
   7  -1   4 3131.68 469.018   8
   7   1  -4 3122.43 485.034   8
  -7   1   4 2830.16 648.054   3
   7  -1   3 5591.28 617.285   8
   7   1  -3 5603.36 638.036   8
  -7   1   3 4891.85 822.304   3
  -7   1   3 5659.29 850.673   1
   7   1  -3 5738.28 639.528  10
   7  -1   2 7343.13 699.074   8
   7   1  -2 7409.88 731.425   8
  -7   1   2 5756.64 843.433   3
  -7  -1  -2 6047.93 804.547   1
  -7   1   2 7300.52 985.528   1
   7   1  -2 7349.35 710.823  10
   7   1  -1 8264.12 768.285   8
   7  -1   1 8417.58 752.745   8
  -7   1   1 8655.05 1047.93   1
   7   1  -1 8638.53 767.048  10
   7   1   0 779.356 222.810   8
   7  -1   0 761.025 239.305   8
  -7   1   0 742.685 355.996   1
   7   1   1 8907.90 780.259   8
   7  -1  -1 8408.72 760.100   8
  -7   1  -1 8175.89 995.332   1
   7   1   2 7371.55 721.673   8
   7  -1  -2 7462.00 716.914   8
  -7   1  -2 5923.12 860.831   1
   7   1   3 6094.73 657.377   8
   7  -1  -3 5880.63 641.043   8
  -7  -1   3 4479.65 742.245   3
   7   1   3 5472.51 610.119  10
   7   1   4 2941.87 456.380   8
   7  -1  -4 3192.79 471.020   8
  -7  -1   4 2314.87 584.394   3
   7   1   4 3408.36 488.940  10
  -7  -1   5 12012.2 1287.82   3
   7   1   5 14667.4 1027.15   8
   7  -1  -5 13526.9 1000.82   8
   7   1   5 14787.1 1004.35  10
   7   1   6 14534.2 1029.48   8
   7  -1  -6 14369.5 1054.92   8
   7   1   6 13782.3 974.050  10
   7   1   7 314.189 190.089   8
   7  -1  -7 410.040 169.589   8
   7   1   7 237.598 120.766  10
   7   1   8 254.089 150.832   9
   7   1   8 381.696 203.257   8
   7  -1  -8 405.888 157.693   8
   7   1   8 175.265 169.912  10
   7   1   9 881.732 218.347   9
   7  -1  -9 1832.63 374.078   8
   7   1   9 1355.16 308.557  10
   7  -1 -10 7550.07 804.093   8
   7   1  10 7112.91 694.331  10
   7   1  10 7253.41 708.343   9
   7  -1 -11 18801.5 1274.58   8
   7   1  11 19655.6 1169.91   9
   7  -1 -12 15605.5 1172.46   8
   7   1  12 16836.5 1085.59   9
   7  -1 -13 5598.31 704.547   8
   7   1  13 5236.86 592.802   9
   7   1  14 2081.04 383.799   9
   7  -1 -14 2187.39 438.511   8
   7   1  15 2693.35 408.777   9
   7  -1 -15 1450.78 360.260   8
   7  -1 -16 4570.53 622.761   8
   7   1  16 5864.72 613.863   9
   7  -1 -17 9097.82 850.560   8
  -7  -1  17 9818.38 903.609  11
   7   1  17 8907.29 732.930   9
   7  -1 -18 4716.92 600.144   8
  -7  -1  18 5230.60 638.787  11
   7   1  18 4826.47 528.237   9
   7   1  19 1938.38 333.377   9
   7  -1 -19 1901.72 362.149   8
  -7  -1  19 1908.22 360.907  11
   7   1  20 573.413 204.144   9
   7  -1 -20 705.526 219.881   8
  -7  -1  20 335.198 162.070  11
   7   1  21 1273.86 243.834   9
  -7  -1  21 1084.30 266.004  11
   7   1  22 2664.06 344.464   9
   7   1  23 2143.87 293.878   9
  -7   2  23 387.714 137.426  11
   7  -2  22 1560.97 260.913   5
  -7   2  22 2272.76 346.616  11
   7  -2  21 314.070 152.450   5
  -7   2  21 121.218 83.8826  11
   7   2 -21 81.0649 111.021  10
   7  -2  20 176.723 74.2990   9
   7  -2  20 428.772 161.019   5
  -7   2  20 506.796 205.735  11
   7  -2  19 370.542 171.521   9
   7  -2  19 159.649 160.175   5
  -7   2  19 213.336 147.753  11
   7  -2  18 448.887 157.697   9
   7  -2  18 613.671 238.446   5
  -7   2  18 596.626 183.029  11
   7  -2  17 194.710 114.449   9
   7  -2  17-124.812 117.632   5
  -7   2  17-165.654 181.879  11
   7  -2  16 901.864 238.010   9
   7  -2  16 982.594 298.707   5
  -7   2  16 1008.15 277.609  11
   7  -2  15 6418.86 771.607   5
  -7   2  15 9045.65 814.935  11
   7  -2  15 8684.97 771.189   9
   7  -2  14 7125.17 828.233   5
   7  -2  14 10134.0 862.155   9
   7  -2  13 5298.09 716.734   5
   7  -2  13 7134.20 733.261   9
   7  -2  12 1947.55 386.968   9
   7  -2  12 1568.46 394.152   5
   7  -2  11 2073.88 378.335   9
   7  -2  11 1525.89 380.197   5
   7  -2  10 1986.70 363.497   9
   7   2 -10 1946.04 393.179   8
   7   2  -9 10459.5 919.034   8
   7  -2   9 12702.9 971.189   9
   7   2  -8 8168.31 803.151   8
   7  -2   8 8565.19 797.030   9
   7   2  -7 16799.9 1168.97   8
   7  -2   7 10767.5 878.687   9
   7  -2   6 1957.47 388.459   9
   7  -2   6 1960.78 383.591   8
   7   2  -6 2808.37 478.371   8
   7  -2   5 2726.90 455.455   8
   7   2  -5 2927.90 481.374   8
   7   2  -5 3212.42 493.449  10
   7  -2   4 1523.15 327.775   8
   7   2  -4 1729.62 371.714   8
   7   2  -4 2114.97 391.409  10
   7   2  -3 1128.62 285.298   8
   7  -2   3 1077.18 282.393   8
  -7   2   3 1185.42 423.497   3
   7   2  -3 1234.12 293.943  10
   7   2  -2 1170.37 300.557   8
   7  -2   2 967.640 270.560   8
  -7   2   2 720.594 347.173   3
   7   2  -2 1072.86 299.687  10
   7   2  -1 23662.2 1331.89   8
   7  -2   1 23464.1 1282.50   8
  -7   2   1 22490.7 1815.22   1
   7   2  -1 25544.3 1362.83  10
  -7   2   0 5474.95 874.463   1
   7   2   0 6259.36 685.978   8
   7  -2   0 6111.46 655.015   8
   7   2   0 7050.96 701.788  10
   7   2   1 22581.4 1299.66   8
   7  -2  -1 23327.3 1292.75   8
   7   2   1 23230.0 1297.33  10
  -7   2  -1 23294.0 1842.91   1
  -7   2  -2 1343.67 536.604   1
   7   2   2 936.764 286.528   8
   7  -2  -2 813.709 256.739   8
   7   2   2 876.491 252.591  10
  -7   2  -3 1346.45 535.937   1
   7   2   3 910.469 264.832   8
   7  -2  -3 1422.64 322.429   8
   7   2   3 1143.94 297.611  10
   7   2   4 1513.19 362.853   8
   7  -2  -4 1760.91 361.453   8
  -7  -2   4 1446.05 421.768   3
   7   2   4 1975.00 379.557  10
   7  -2  -5 3214.94 487.037   8
   7   2   5 2705.85 438.462   8
   7   2   5 3177.68 451.894  10
   7  -2  -6 2726.34 463.959   8
   7   2   6 2370.34 416.512   8
   7   2   6 2453.06 416.094  10
   7   2   7 17288.5 1122.29   8
   7  -2  -7 19541.3 1229.11   8
   7   2   7 19332.4 1141.43  10
   7  -2  -8 8474.57 813.072   8
   7   2   8 9226.18 782.894  10
   7   2   8 8375.08 746.573   9
   7  -2  -9 12296.8 1002.37   8
   7   2   9 11780.2 892.839  10
   7   2  10 2212.93 374.478   9
   7  -2 -10 2638.62 487.828   8
   7   2  10 2042.77 364.690  10
   7   2  11 2130.61 371.143   9
   7  -2 -11 1900.05 415.031   8
   7   2  11 1524.57 327.181  10
   7   2  12 2586.43 402.055   9
   7  -2 -12 2379.71 466.875   8
   7   2  12 1339.78 317.070  10
   7  -2 -13 7165.96 795.772   8
   7   2  13 7453.06 692.859   9
   7  -2 -14 10327.8 946.933   8
   7   2  14 10031.2 796.335   9
   7  -2 -15 8619.96 851.600   8
   7   2  15 8608.12 772.214  10
   7   2  15 9033.79 739.834   9
   7   2  16 1032.47 262.490   9
   7  -2 -16 1027.51 308.366   8
   7   2  17 63.8529 100.216   9
   7  -2 -17 80.7951 141.281   8
  -7  -2  17 160.617 168.449  11
   7   2  18 454.643 164.179   9
   7  -2 -18 918.119 297.140   8
  -7  -2  18 468.967 197.257  11
   7   2  19 217.209 132.655   9
   7  -2 -19 239.101 155.823   8
   7   2  20 423.443 129.306   9
   7  -2 -20 322.388 139.673   8
   7   2  21 279.630 126.191   9
   7  -2 -21 133.548 83.8945   8
   7   2  22 1976.44 287.222   9
   7   2  23 430.154 141.764   9
   7  -3  22 596.017 151.738   5
  -7   3  22 630.223 156.597  11
   7  -3  21 606.887 182.005   5
  -7   3  21 482.249 158.448  11
   7  -3  20 388.020 157.184   5
  -7   3  20 277.406 120.309  11
   7  -3  19 1060.84 261.802   5
  -7   3  19 880.183 250.517  11
   7  -3  18 2021.44 368.852   5
  -7   3  18 2320.57 382.383  11
   7   3 -18 1822.72 337.518  10
   7  -3  17 6057.92 683.846   5
  -7   3  17 6758.28 666.530  11
   7   3 -17 5698.49 634.263  10
   7  -3  16 2250.62 365.223   9
   7  -3  16 1986.15 418.117   5
  -7   3  16 2117.64 385.985  11
   7   3 -16 2500.77 442.312  10
   7  -3  15-237.586 225.273   9
   7  -3  15-21.6517 103.352   5
  -7   3  15-36.7673 124.573  11
   7  -3  14 986.868 268.466   9
   7  -3  14 1224.45 341.095   5
  -7   3  14 1046.17 279.889  11
   7  -3  13 9258.86 942.738   5
   7  -3  13 7655.56 746.211   9
   7  -3  12 5122.16 706.007   5
   7  -3  12 4326.25 582.265   9
   7  -3  11 24983.7 1570.76   5
   7  -3  11 22206.4 1335.27   9
   7  -3  10 6752.01 824.445   5
   7   3 -10 7791.61 836.037  10
   7  -3  10 7006.63 735.127   9
   7   3  -9 31847.8 1675.89  10
   7  -3   9 32777.4 1581.85   9
   7   3  -8 46416.5 2007.20  10
   7  -3   8 42610.7 1815.31   9
   7   3  -7 17909.7 1207.82   8
   7   3  -7 21485.2 1340.77  10
   7  -3   7 20186.4 1219.30   9
   7  -3   6 4242.19 645.872   5
   7   3  -6 5432.63 661.887   8
   7   3  -5 95.5059 125.409   8
   7  -3   5 122.971 136.442   5
   7   3  -5 46.3040 150.094  10
   7  -3   4 18321.6 1336.73   5
   7   3  -4 15562.0 1107.82   8
   7   3  -4 16038.3 1134.66  10
   7  -3   3 8292.15 879.886   5
   7   3  -3 7309.79 767.792   8
   7  -3   3 6734.46 676.836   8
   7   3  -3 7403.89 757.929  10
   7  -3   2 8570.49 894.532   5
   7   3  -2 8601.70 820.698   8
   7  -3   2 7702.75 740.051   8
   7   3  -2 8861.55 814.011  10
   7   3  -1 1526.05 343.881   8
   7  -3   1 1200.49 297.148   8
   7   3  -1 1407.50 310.672  10
   7   3   0-46.0727 136.393   8
   7  -3   0 140.605 109.462   8
   7   3   0-21.4291 83.0624  10
   7   3   1 1361.46 313.429   8
   7  -3  -1 1411.20 322.933   8
   7   3   1 1444.41 331.942  10
   7   3   2 7728.35 757.180   8
   7  -3  -2 7558.02 733.105   8
   7   3   2 9218.54 805.614  10
   7   3   3 6979.78 736.797   8
   7  -3  -3 7412.37 740.479   8
   7   3   3 7675.03 728.050  10
   7   3   4 15312.2 1070.50   8
   7  -3  -4 14723.8 1050.57   8
   7   3   4 15758.4 1047.74  10
   7   3   5 149.695 148.213   8
   7  -3  -5 166.092 150.657   8
   7   3   5 84.4291 110.991  10
   7  -3  -6 5112.43 628.956   8
   7   3   6 6124.44 637.265  10
   7  -3  -7 19589.0 1237.58   8
   7   3   7 21325.7 1191.98  10
   7  -3  -8 46670.9 1956.74   8
   7   3   8 44692.0 1757.21  10
   7  -3  -9 33644.5 1655.42   8
   7   3   9 32693.2 1466.57  10
   7  -3 -10 6254.13 735.579   8
   7   3  10 6827.57 674.502  10
   7  -3 -11 22345.8 1376.76   8
   7   3  11 23466.0 1250.51  10
   7   3  11 23191.9 1244.55   9
   7  -3 -12 4489.08 625.244   8
   7   3  12 4997.38 584.086  10
   7   3  12 4370.68 530.513   9
   7  -3 -13 7952.77 836.680   8
   7   3  13 8576.43 770.429  10
   7   3  13 8666.57 733.119   9
   7   3  14 1050.94 255.176   9
   7  -3 -14 1252.57 345.205   8
   7   3  14 990.032 261.781  10
   7   3  15 202.923 160.542   9
   7  -3 -15 42.1064 205.794   8
   7   3  15 198.264 157.652  10
   7   3  16 2083.23 338.453   9
   7  -3 -16 2382.72 436.958   8
   7  -3 -17 6146.05 692.213   8
   7   3  17 5807.00 546.692   9
   7  -3 -18 2542.78 437.444   8
   7   3  18 2412.34 347.876   9
   7   3  19 1093.74 232.495   9
   7  -3 -19 1373.08 322.702   8
   7   3  20 294.450 87.1741   9
   7  -3 -20 297.966 144.551   8
   7   3  21 643.949 168.846   9
   7  -3 -21 825.241 229.790   8
   7   3  22 597.337 160.861   9
   7  -3 -22 603.094 183.657   8
   7   3  23 66.7636 67.0694   9
   7  -4  22 281.351 114.857   5
   7  -4  21 2869.59 357.618   5
  -7   4  21 2907.05 361.688  11
   7  -4  20 1851.70 320.098   5
  -7   4  20 2379.98 344.039  11
   7  -4  19 3532.21 463.194   5
  -7   4  19 2815.06 396.193  11
   7  -4  18-40.6794 112.763   5
  -7   4  18-57.6679 134.283  11
   7  -4  17 956.863 269.132   5
  -7   4  17 961.670 255.486  11
   7  -4  16 385.603 206.955   5
  -7   4  16 181.576 132.697  11
   7  -4  15 1621.83 353.058   5
  -7   4  15 1889.33 357.044  11
   7   4 -15 1687.49 368.977  10
   7  -4  14 743.235 239.758   5
  -7   4  14 508.682 230.472  11
   7   4 -14 1113.61 302.670  10
   7  -4  13 3748.28 582.032   5
  -7   4  13 3451.59 499.096  11
   7   4 -13 3076.75 509.935  10
   7  -4  12 1705.23 385.803   5
   7   4 -12 1218.20 338.314  10
   7  -4  11 3237.07 553.364   5
   7   4 -11 2127.90 401.331  10
   7  -4  10 6660.54 787.817   5
   7   4 -10 5039.12 672.770  10
   7  -4   9 8854.53 926.130   5
   7   4  -9 7326.58 799.730  10
   7  -4   8 9797.69 965.568   5
   7   4  -8 7937.10 823.971  10
   7  -4   7 2059.07 472.783   5
   7   4  -7 1860.84 402.764  10
   7  -4   6 2992.71 529.364   5
   7   4  -6 2480.54 446.503  10
   7  -4   5 2112.47 445.480   5
   7   4  -5 2103.68 412.050  10
   7  -4   4 19760.7 1389.07   5
   7   4  -4 16527.4 1163.08   8
   7   4  -4 18035.2 1215.33  10
   7  -4   3 3384.06 574.828   5
   7   4  -3 3182.03 496.233   8
   7   4  -3 3371.26 520.293  10
   7   4  -2 2526.23 457.353   8
   7  -4   2 3245.73 548.265   5
   7   4  -2 2848.31 458.529  10
   7   4  -1 1261.00 314.045   8
   7  -4   1 1113.32 316.456   5
   7   4  -1 1419.96 329.515  10
   7   4   0-172.088 146.510   8
   7  -4   0 0.83033 144.019   8
   7   4   0-115.591 138.520  10
   7   4   1 1214.09 306.612   8
   7  -4  -1 1430.29 372.751   5
   7  -4  -1 853.926 256.198   8
   7   4   1 864.933 240.356  10
   7   4   2 2512.81 441.563   8
   7  -4  -2 2087.37 435.395   5
   7  -4  -2 1637.27 349.853   8
   7   4   2 2581.65 429.781  10
   7  -4  -3 3154.92 480.186   8
   7  -4  -3 2094.60 447.655   5
   7   4   3 2854.14 441.500  10
   7  -4  -4 16476.9 1111.69   8
   7   4   4 18211.0 1120.06  10
   7  -4  -5 1640.02 352.744   8
   7   4   5 1881.68 346.666  10
   7  -4  -6 2414.81 418.596   8
   7   4   6 2832.30 442.214  10
   7  -4  -7 1412.24 344.988   8
   7   4   7 1749.52 361.655  10
   7  -4  -8 7913.21 781.348   8
   7   4   8 7502.06 698.790  10
   7  -4  -9 7535.55 778.510   8
   7   4   9 6769.03 673.188  10
   7  -4 -10 6400.98 733.081   8
   7   4  10 5789.49 620.919  10
   7   4  10 4101.58 513.052   9
   7  -4 -11 2750.30 475.255   8
   7   4  11 2181.37 387.898  10
   7   4  11 2634.91 421.759   9
   7   4  12 2000.19 365.371   9
   7  -4 -12 1724.71 390.512   8
   7   4  12 1424.70 321.580  10
   7  -4 -13 2990.76 497.016   8
   7   4  13 2936.00 449.836  10
   7   4  13 3517.43 474.008   9
   7   4  14 875.958 219.019   9
   7  -4 -14 805.915 247.180   8
   7   4  14 826.441 270.191  10
   7   4  15 1634.16 309.683   9
   7  -4 -15 1965.42 426.143   8
   7   4  15 1255.29 288.079  10
   7   4  16 171.034 91.5911   9
   7  -4 -16 184.007 114.692   8
   7   4  17 743.499 187.075   9
   7  -4 -17 540.644 183.309   8
   7   4  18 200.532 112.649   9
   7  -4 -18-60.4252 74.3650   8
   7  -4 -19 3185.62 459.688   8
   7   4  19 3312.97 376.809   9
   7  -4 -20 1832.22 340.602   8
   7   4  20 2191.08 296.323   9
   7  -4 -21 3753.63 461.428   8
   7   4  21 3345.06 341.952   9
   7   4  22 350.455 102.397   9
   7  -5  21 1967.26 268.009   5
   7  -5  20 860.875 204.038   5
  -7   5  20 867.456 191.250  11
   7  -5  19 181.319 81.3604   5
  -7   5  19-8.47866 78.2640  11
   7  -5  18 739.473 197.532   5
  -7   5  18 781.252 201.569  11
   7  -5  17 356.369 152.122   5
  -7   5  17 415.621 191.054  11
   7  -5  16 4592.22 554.848   5
  -7   5  16 3658.60 468.817  11
   7  -5  15 1300.93 332.719   5
  -7   5  15 1395.36 298.576  11
   7  -5  14 367.660 213.635   5
  -7   5  14 350.056 179.975  11
   7  -5  13 980.871 288.859   5
  -7   5  13 878.860 246.077  11
   7  -5  12 788.118 280.245   5
  -7   5  12 987.002 309.335  11
   7  -5  11 2933.95 510.155   5
   7   5 -11 2152.78 415.437  10
   7  -5  10 2421.76 465.049   5
   7   5 -10 2086.14 426.938  10
   7  -5   9 5010.83 660.305   5
   7   5  -9 4631.95 622.816  10
   7  -5   8 919.828 256.840   5
   7   5  -8 998.857 320.347  10
   7  -5   7 8699.82 881.765   5
   7   5  -7 6905.21 757.360  10
   7  -5   6 2408.52 458.582   5
   7   5  -6 2083.46 410.792  10
   7  -5   5 14034.5 1132.41   5
   7   5  -5 12473.7 1027.32  10
   7  -5   4 3705.41 578.290   5
   7   5  -4 3045.15 486.678  10
   7  -5   3 1278.83 339.121   5
   7   5  -3 1273.98 322.172  10
   7  -5   2 12930.8 1087.97   5
   7   5  -2 11608.3 961.369  10
   7  -5   1 1012.78 303.744   5
   7   5  -1 718.136 239.930  10
   7  -5   0 9007.43 905.514   5
   7   5   0 7850.64 785.856  10
   7  -5  -1 911.424 306.926   5
   7   5   1 649.814 198.717  10
   7   5   2 8921.19 749.726   6
   7   5   2 10874.8 884.399  10
   7  -5  -3 1315.74 364.806   5
   7  -5  -3 769.400 234.371   8
   7   5   3 1248.21 304.286  10
   7  -5  -4 3181.42 541.972   5
   7   5   4 2966.29 467.621  10
   7  -5  -5 11504.2 918.457   8
   7   5   5 12000.6 900.183  10
   7  -5  -6 2175.78 405.896   8
   7   5   6 2021.45 385.825  10
   7  -5  -7 6509.02 699.758   8
   7   5   7 7252.30 700.288  10
   7  -5  -8 1001.92 267.771   8
   7   5   8 1000.16 277.117  10
   7  -5  -9 5161.32 634.878   8
   7   5   9 4453.23 550.514  10
   7   5   9 4871.01 558.713   9
   7   5  10 1631.04 328.151   9
   7  -5 -10 2396.17 422.952   8
   7   5  10 1894.80 371.018  10
   7   5  11 1851.86 354.003   9
   7  -5 -11 2747.70 480.308   8
   7   5  11 2014.89 384.716  10
   7   5  12 799.914 196.640   9
   7  -5 -12 1580.25 365.279   8
   7   5  12 1001.47 292.176  10
   7   5  13 1102.93 273.362   9
   7  -5 -13 777.440 251.452   8
   7   5  13 727.270 254.980  10
   7   5  14 199.973 129.198   9
   7  -5 -14 330.746 162.646   8
   7   5  14 266.021 154.193  10
   7   5  15 1371.49 268.840   9
   7  -5 -15 2009.93 386.164   8
   7  -5 -16 4956.78 590.915   8
   7   5  16 4970.16 487.923   9
   7   5  17 651.585 185.940   9
   7  -5 -17 549.381 215.433   8
   7   5  18 970.526 203.748   9
   7  -5 -18 921.491 228.665   8
   7   5  19 28.3850 58.2759   9
   7  -5 -19 332.660 126.806   8
   7   5  20 686.039 162.202   9
   7  -5 -20 972.576 244.292   8
   7  -5 -21 2647.43 343.152   8
   7   5  21 1793.24 233.686   9
   7  -6  19 425.596 118.971   5
   7  -6  18 39.1378 85.4371   5
  -7   6  18-35.1457 74.5437  11
   7  -6  17 383.072 157.146   5
  -7   6  17 514.899 139.168  11
   7  -6  16 879.756 225.011   5
  -7   6  16 1347.93 280.381  11
   7  -6  15 1578.43 310.169   5
  -7   6  15 1456.81 282.448  11
   7  -6  14 2659.18 426.627   5
  -7   6  14 2326.68 381.255  11
   7  -6  13 2880.98 447.413   5
  -7   6  13 3204.72 440.279  11
   7  -6  12 234.673 154.578   5
  -7   6  12 530.491 206.788  11
   7  -6  11 2517.10 427.840   5
  -7   6  11 2386.19 410.295  11
   7  -6  10 8253.38 800.281   5
   7  -6   9 377.816 185.559   5
   7  -6   8 391.666 184.440   5
   7  -6   7 2504.00 468.250   5
   7   6  -7 2166.22 413.876  10
   7  -6   6 13952.9 1076.86   5
   7   6  -6 13145.5 1042.92  10
   7  -6   5 6972.86 765.064   5
   7   6  -5 6035.86 699.442  10
   7  -6   4 16221.3 1165.59   5
   7   6  -4 15280.1 1107.51  10
   7  -6   3 2015.77 409.219   5
   7   6  -3 2459.04 449.399  10
   7  -6   2 12792.3 1039.62   5
   7   6  -2 9160.17 856.102  10
   7  -6   1 3240.62 527.715   5
   7   6  -1 2737.19 475.763  10
   7  -6   0 15751.2 1158.11   5
   7   6   0 16447.6 1114.85  10
   7  -6  -1 2817.27 507.938   5
   7   6   1 2906.08 494.005  10
   7  -6  -2 12356.2 1018.67   5
   7   6   2 10900.9 809.175   6
   7   6   2 12967.0 961.527  10
   7   6   3 1341.50 284.976   6
   7  -6  -3 1746.50 414.194   5
   7   6   3 2122.22 381.203  10
   7   6   4 9793.36 759.325   6
   7   6   4 15775.8 1046.61  10
   7  -6  -5 4761.54 584.600   8
   7   6   5 3778.06 468.297   6
   7  -6  -6 9232.93 816.696   8
   7   6   6 7866.73 658.106   6
   7  -6  -7 2289.29 401.042   8
   7   6   7 2460.68 411.390  10
   7   6   7 1800.66 329.760   6
   7   6   8 10.2560 102.955  10
   7   6   8-5.13067 85.7618   6
   7  -6  -9 620.544 255.773   8
   7   6   9 449.850 206.883  10
   7   6   9 374.102 164.018   6
   7  -6 -10 7399.74 722.741   8
   7   6  10 7547.05 695.754  10
   7   6  10 7869.79 674.518   9
   7  -6 -11 2579.45 438.532   8
   7   6  11 2352.97 400.001  10
   7   6  11 1734.74 301.760   6
   7   6  11 2605.19 393.581   9
   7   6  12 388.731 131.401   9
   7  -6 -12 394.967 210.655   8
   7   6  12 379.568 201.925  10
   7   6  12 237.390 84.6947   6
   7  -6 -13 3123.41 459.094   8
   7   6  13 2858.18 396.452  10
   7   6  13 1659.41 287.631   6
   7   6  13 2815.08 379.961   9
   7  -6 -14 3115.48 451.149   8
   7   6  14 1831.54 274.508   6
   7   6  14 3236.70 407.770   9
   7   6  15 1780.66 286.941   9
   7  -6 -15 2010.80 356.471   8
   7   6  15 1293.34 212.660   6
   7   6  16 1400.37 244.471   9
   7  -6 -16 1247.38 292.995   8
   7   6  16 753.261 177.573   6
   7   6  17 412.756 131.638   9
   7  -6 -17 465.821 159.290   8
   7   6  18 69.1629 80.7923   9
   7  -6 -18-33.0014 101.941   8
   7   6  19 721.206 156.041   9
   7  -6 -19 811.984 192.981   8
   7  -7  17 376.052 131.087   5
   7  -7  16 1878.50 295.745   5
  -7   7  16 2419.36 318.421  11
   7  -7  15 103.170 85.9650   5
  -7   7  15 218.847 119.452  11
   7  -7  14 1345.17 279.150   5
  -7   7  14 1270.50 248.044  11
   7  -7  13 247.172 122.276   5
  -7   7  13 413.742 202.657  11
   7  -7  12 2570.79 408.547   5
  -7   7  12 3105.84 414.896  11
   7  -7  11 487.876 186.257   5
  -7   7  11 379.207 169.967  11
   7  -7  10 1049.84 274.883   5
   7  -7   9 2043.23 386.717   5
   7  -7   8 3195.61 479.127   5
   7  -7   7 5414.49 618.527   5
   7  -7   6 1317.03 313.710   5
   7  -7   5 234.826 106.755   5
   7  -7   4 168.451 112.445   5
   7   7  -4 417.251 217.594  10
   7  -7   3 13629.8 1011.69   5
   7   7  -3 13675.7 980.097  10
   7  -7   2 3054.06 506.077   5
   7   7  -2 2430.90 425.073  10
   7  -7   1 10743.4 895.839   5
   7   7  -1 7354.76 725.580  10
   7  -7   0 3908.85 544.339   5
   7   7   0 3919.55 498.688   6
   7   7   0 2897.49 460.780  10
   7  -7  -1 11450.1 931.634   5
   7   7   1 10917.3 813.680   6
   7   7   2 2016.19 353.921   6
   7  -7  -2 2653.95 449.784   5
   7   7   2 2474.25 437.342  10
   7   7   3 13889.5 882.536   6
   7   7   3 14160.3 997.180  10
   7   7   4 529.450 169.147   6
   7   7   4 381.893 218.657  10
   7   7   5 97.1441 94.0194   6
   7   7   5 296.076 172.219  10
   7   7   6 1126.65 282.350  10
   7   7   6 1166.37 254.439   6
   7   7   7 3917.15 435.754   6
   7   7   7 5469.83 605.012  10
   7  -7  -8 2527.60 403.336   8
   7   7   8 2549.68 354.101   6
   7   7   8 2909.89 452.341  10
   7  -7  -9 1508.58 295.873   8
   7   7   9 2385.38 402.899  10
   7   7   9 1955.94 302.883   6
   7  -7 -10 987.534 249.683   8
   7   7  10 1099.68 279.450  10
   7   7  10 826.191 202.107   6
   7   7  11 352.939 146.186   9
   7  -7 -11 422.304 164.416   8
   7   7  11 391.719 192.537  10
   7   7  11 322.122 121.937   6
   7  -7 -12 2615.04 387.182   8
   7   7  12 2816.77 405.678  10
   7   7  12 2196.89 295.891   6
   7   7  12 2864.80 370.846   9
   7   7  13 170.716 93.7244   9
   7  -7 -13 418.981 154.125   8
   7   7  13 152.646 85.7165   6
   7   7  14 1640.47 266.784   9
   7  -7 -14 1492.43 276.722   8
   7   7  14 814.954 145.209   6
   7   7  15 92.7568 63.8375   9
   7  -7 -15 259.208 144.211   8
   7   7  15 251.687 106.351   6
   7  -7 -16 2176.62 314.931   8
   7   7  16 1766.40 220.246   6
   7   7  16 1958.08 266.575   9
   7   7  17 199.103 92.8432   9
   7  -7 -17 73.1348 74.2065   8
   7  -8  15 704.290 165.369   5
   7  -8  14 2279.88 310.862   5
   7  -8  13 797.773 197.458   5
  -7   8  13 875.524 209.709  11
   7  -8  12 1702.75 294.254   5
  -7   8  12 1626.36 273.646  11
   7  -8  11 296.002 161.174   5
  -7   8  11 333.256 146.401  11
   7  -8  10 6239.13 593.614   5
   7  -8   9 1186.93 270.592   5
   7  -8   8 331.250 142.368   5
   7  -8   7 242.936 140.001   5
   7  -8   6 5001.36 552.416   5
   7  -8   5 1599.67 326.204   5
   7  -8   4 3259.11 453.416   5
   7  -8   3 1774.18 325.275   5
   7  -8   2 7575.43 692.290   5
   7   8  -2 8138.41 687.967   6
   7  -8   1 3315.51 466.360   5
   7   8  -1 5117.51 536.068   6
   7  -8   0 12942.7 898.753   5
   7   8   0 13115.4 905.476  10
   7   8   0 15803.3 911.713   6
   7   8   1 4168.96 486.207   6
   7   8   1 3902.65 497.496  10
   7   8   2 7333.20 608.201   6
   7   8   2 6644.25 656.268  10
   7   8   3 1995.50 314.467   6
   7   8   3 2124.32 368.715  10
   7   8   4 3640.22 407.380   6
   7   8   4 3574.23 463.485  10
   7   8   5 2019.71 381.223  10
   7   8   5 1389.83 262.101   6
   7   8   6 4632.30 450.988   6
   7   8   6 5216.12 586.239  10
   7   8   7 121.662 174.287  10
   7   8   7 290.441 125.037   6
   7   8   8 391.446 166.088  10
   7   8   8 634.378 184.061   6
   7   8   9 809.202 237.652  10
   7   8   9 1090.96 211.864   6
   7   8  10 6172.88 490.271   6
   7   8  11 160.585 89.8722   6
   7  -8 -12 1253.68 236.128   8
   7   8  12 1796.95 269.057   6
   7   8  13 930.987 183.329   9
   7  -8 -13 899.517 187.683   8
   7   8  13 571.450 124.710   6
   7  -8 -14 1860.24 264.942   8
   7   8  14 2132.74 239.133   6
   7  -9  12 1483.98 230.975   5
   7  -9  11 613.645 159.008   5
   7  -9  10 954.922 199.364   5
   7  -9   9 180.098 94.8588   5
   7  -9   8 181.385 109.619   5
   7  -9   7 1031.14 221.724   5
   7  -9   6 572.313 172.615   5
   7   9  -5-206.811 166.529   6
   7  -9   5 83.5486 98.3415   5
   7   9  -4 870.884 145.660   6
   7  -9   4 864.448 216.724   5
   7   9  -3 766.005 188.566   6
   7  -9   3 663.864 169.347   5
   7   9  -2 984.840 181.597   6
   7   9  -1 866.738 197.085   6
   7   9   0 3230.55 374.862   6
   7   9   1 709.810 156.618   6
   7   9   2 842.780 200.243   6
   7   9   3 944.257 192.439   6
   7   9   4 930.467 202.433   6
   7   9   5 213.031 149.290   6
   7   9   6 685.620 164.306   6
   7   9   7 962.298 186.292   6
   7   9   8 123.097 70.0043   6
   7   9   9 200.580 109.765   6
   7   9  10 791.738 167.844   6
   7   9  11 379.026 99.7450   6
   7  10  -6 231.655 117.367   6
   7  10  -5 3196.99 319.222   6
   7  10  -4 1382.01 215.266   6
   7  10  -3 1172.17 201.366   6
   7  10  -2 1613.19 231.108   6
   7  10  -1 70.4471 91.4852   6
   7  10   0 124.315 86.7294   6
   7  10   1 24.1029 79.6637   6
   7  10   2 1578.79 221.976   6
   7  10   3 1222.93 198.880   6
   7  10   4 894.254 162.648   6
   7  10   5 2204.53 251.687   6
   8   0   0 1867.13 355.432   8
   8   0   0 2273.67 396.609  10
   8   0   1-30.2514 117.631   8
   8   0  -1 130.923 180.971   8
   8   0   1 209.859 157.147  10
   8   0  -1 91.9693 84.5408  10
   8   0   2 7009.79 731.641   8
   8   0  -2 7411.90 757.611   8
   8   0  -2 8161.09 773.361  10
   8   0   3 1927.29 382.974   8
   8   0  -3 1607.98 341.892   8
   8   0   3 1025.03 276.040  10
   8   0  -3 2186.39 402.610  10
   8   0   4 10762.2 894.068   8
   8   0  -4 10342.0 901.385   8
   8   0  -4 11289.5 922.488  10
   8   0   5 418.218 214.830   8
   8   0  -5 341.943 164.657   8
   8   0   5 225.463 153.113  10
   8   0   6 7899.21 771.254   8
   8   0  -6 8552.68 841.826   8
   8   0   7 13011.7 995.187   8
   8   0  -7 14181.8 1093.62   8
   8   0   8 84.2533 149.237   8
   8   0  -8 131.316 170.616   8
   8   0   9 12.3839 157.442   9
   8   0  -9 71.7606 132.294   8
   8   0  10 2701.33 446.779   9
   8   0 -10 4424.25 626.219   8
   8   0  11-66.3302 104.645   9
   8   0 -11 74.7197 107.526   8
   8   0  12-41.2657 150.948   9
   8   0 -12-51.7717 121.197   8
   8   0 -13 3113.30 509.276   8
   8   0  13 2976.21 450.309   9
   8   0  14 1506.20 313.653   9
   8   0 -14 1267.74 319.916   8
   8   0  15 195.476 138.766   9
   8   0 -15 46.4780 121.956   8
   8   0 -16 2432.02 409.358   8
   8   0  16 3103.72 421.894   9
   8   0  17 1986.36 332.020   9
   8   0 -17 1993.76 356.008   8
   8   0  18 5101.69 507.523   9
   8   0  19 5893.37 516.083   9
   8   0  20 5218.43 456.854   9
   8   0  21 58.1599 56.1180   9
   8   0 -21 412.958 182.097  10
   8   1 -21 210.433 133.073  10
   8   1 -20 6399.66 583.701  10
   8   1 -19 4000.87 497.147  10
   8  -1  19 4179.54 436.853   9
   8  -1  18 4137.00 448.181   9
   8  -1  17 178.972 117.231   9
   8  -1  16 483.363 182.366   9
   8  -1  15 258.213 141.294   9
   8  -1  14 2209.92 385.209   9
   8   1 -14 1929.39 365.062   8
   8  -1  13 639.622 238.017   9
   8   1 -13 609.422 236.439   8
   8  -1  12 391.370 181.798   9
   8   1 -12 509.245 203.336   8
   8   1 -11 4216.40 590.319   8
   8  -1  11 4485.37 566.391   9
   8  -1  10 1378.95 305.226   9
   8   1 -10 765.821 265.134   8
   8  -1   9 122.295 116.207   9
   8   1  -9 482.569 239.946   8
   8  -1   8 5836.77 659.615   8
   8  -1   8 5628.07 646.942   9
   8  -1   7 7268.67 744.349   8
   8   1  -7 8121.29 831.060   8
   8  -1   6 23603.9 1326.41   8
   8   1  -6 23224.1 1399.90   8
   8   1  -6 26581.6 1469.35  10
   8  -1   5 13486.5 1008.46   8
   8   1  -5 14802.0 1110.50   8
   8   1  -5 13744.4 1059.89  10
   8  -1   4 10184.7 874.294   8
   8   1  -4 10240.3 921.948   8
   8   1  -4 11518.7 950.130  10
   8  -1   3 1513.13 342.790   8
   8   1  -3 1676.05 385.211   8
   8   1  -3 1866.26 389.530  10
   8  -1   2 1108.15 268.632   8
   8   1  -2 1555.76 361.915   8
   8   1  -2 698.202 227.186  10
   8   1  -1 8983.41 826.878   8
   8  -1   1 8193.80 773.763   8
   8  -1   1 6953.99 691.412  10
   8   1  -1 9274.31 828.390  10
   8   1   0 166.760 141.732   8
   8  -1   0 140.381 116.509   8
   8   1   0 464.089 203.744  10
   8  -1   0 344.243 151.344  10
   8   1   1 7720.23 766.269   8
   8  -1  -1 8386.81 792.937   8
   8   1   1 8684.09 791.848  10
   8   1   2 844.067 258.958   8
   8  -1  -2 649.550 237.817   8
   8   1   2 685.834 213.934  10
   8  -1  -2 650.208 233.542  10
   8   1   3 1587.32 363.169   8
   8  -1  -3 1395.23 341.383   8
   8  -1  -3 834.810 236.237  10
   8   1   4 9815.67 882.126   8
   8  -1  -4 10421.4 905.249   8
   8   1   4 11408.1 897.309  10
   8   1   5 13068.2 1013.26   8
   8  -1  -5 13614.1 1032.21   8
   8   1   5 13561.8 977.366  10
   8   1   6 23735.3 1335.78   8
   8  -1  -6 21976.3 1342.08   8
   8   1   7 8090.66 786.581   8
   8  -1  -7 7928.96 805.316   8
   8  -1  -8 9905.41 896.949   8
   8   1   8 6044.81 633.244  10
   8   1   9 118.108 83.3691   9
   8  -1  -9 352.426 204.746   8
   8   1   9 206.870 153.037  10
   8   1  10 1096.91 290.347   9
   8  -1 -10 1087.78 309.145   8
   8  -1 -11 5100.86 654.524   8
   8   1  11 4524.34 562.254   9
   8   1  12 718.889 233.794   9
   8  -1 -12 581.422 188.499   8
   8   1  13 450.890 193.559   9
   8  -1 -13 793.796 273.500   8
   8   1  14 2078.83 356.420   9
   8  -1 -14 1988.07 402.037   8
   8   1  15 208.553 174.662   9
   8  -1 -15 76.3917 107.449   8
   8   1  16 822.746 227.471   9
   8  -1 -16 1016.58 300.684   8
   8   1  17 652.826 198.219   9
   8  -1 -17 401.695 178.649   8
   8  -1 -18 3063.89 429.351   8
   8   1  18 3675.73 414.790   9
   8  -1 -19 4136.47 466.978   8
   8   1  19 3972.38 426.966   9
   8   1  20 5027.86 444.159   9
   8   1  21 211.393 93.7534   9
   8   2 -20 191.864 152.996  10
   8   2 -19 555.487 191.663  10
   8   2 -18 100.375 70.7185  10
   8   2 -17 4.73038 146.211  10
   8  -2  16 866.145 220.847   9
   8   2 -16 964.811 293.958  10
   8  -2  15 321.929 135.538   9
   8   2 -15 41.9068 126.299  10
   8  -2  14 1010.27 277.788   9
   8   2 -14 1034.46 302.064  10
   8   2 -13 7550.90 793.109  10
   8  -2  13 6604.71 672.730   9
   8  -2  12 2767.29 456.395   9
   8   2 -12 2786.86 493.463  10
   8   2 -11 9081.12 850.023   8
   8   2 -11 10713.2 960.763  10
   8  -2  11 10423.9 878.387   9
   8   2 -10 18296.3 1232.26   8
   8   2 -10 21252.3 1349.31  10
   8  -2  10 19277.7 1208.45   9
   8   2  -9 13124.1 1050.06   8
   8   2  -9 14501.0 1117.78  10
   8  -2   9 13567.1 1000.14   9
   8  -2   8 800.611 259.756   9
   8   2  -8 1027.57 294.295   8
   8   2  -8 1219.33 316.147  10
   8  -2   7 6291.97 675.701   8
   8   2  -7 7020.07 761.886   8
   8   2  -7 8741.48 845.414  10
   8   2  -6 10997.2 956.556   8
   8   2  -6 12320.8 999.945  10
   8   2  -5 6420.63 738.917   8
   8   2  -5 6896.23 746.048  10
   8  -2   4 594.123 217.382   8
   8   2  -4 894.302 286.006   8
   8   2  -4 595.106 192.001  10
   8   2  -3 20138.7 1301.73   8
   8  -2   3 18937.1 1176.29   8
   8   2  -3 20203.8 1259.25  10
   8   2  -2 2331.38 454.855   8
   8  -2   2 1855.71 392.506   8
   8   2  -2 2320.50 432.056  10
   8   2  -1 16345.9 1147.24   8
   8  -2   1 15515.8 1068.84   8
   8   2  -1 17814.5 1176.98  10
   8   2   0 30.0720 92.4903   8
   8  -2   0 66.5611 112.224   8
   8   2   0 57.9794 120.441  10
   8   2   1 15878.2 1111.74   8
   8  -2  -1 14885.2 1055.56   8
   8   2   1 16953.5 1124.24  10
   8   2   2 2320.83 441.735   8
   8  -2  -2 2175.75 420.139   8
   8   2   2 2837.66 472.853  10
   8   2   3 17876.4 1179.45   8
   8  -2  -3 18290.1 1185.36   8
   8   2   3 19413.1 1181.94  10
   8   2   4 875.271 273.169   8
   8  -2  -4 1106.25 291.036   8
   8   2   4 205.699 147.060  10
   8   2   5 6036.59 689.840   8
   8  -2  -5 6729.32 719.507   8
   8   2   5 6255.54 652.995  10
   8   2   6 10015.5 860.630   8
   8  -2  -6 11794.4 963.356   8
   8   2   6 11230.8 870.230  10
   8  -2  -7 8119.24 811.875   8
   8   2   7 7499.42 703.226  10
   8  -2  -8 1176.84 302.921   8
   8   2   8 1044.42 279.046  10
   8  -2  -9 13831.9 1077.55   8
   8   2   9 13894.3 947.652  10
   8  -2 -10 21307.3 1337.56   8
   8   2  10 19302.8 1126.24  10
   8   2  10 18638.3 1146.52   9
   8   2  11 5896.40 616.650  10
   8   2  11 6483.60 671.814   9
   8   2  12 2380.55 394.786   9
   8  -2 -12 2518.66 446.125   8
   8   2  12 2384.64 382.434  10
   8  -2 -13 6845.68 752.630   8
   8   2  13 6922.49 662.959  10
   8   2  13 6873.74 662.583   9
   8   2  14 573.641 201.223   9
   8  -2 -14 911.086 295.418   8
   8   2  15 324.206 168.238   9
   8  -2 -15 332.670 175.138   8
   8   2  16 921.950 233.260   9
   8  -2 -16 857.512 281.578   8
   8   2  17 130.164 114.677   9
   8  -2 -17-61.1480 95.8387   8
   8   2  18 133.168 63.1396   9
   8  -2 -18 134.841 112.770   8
   8   2  19 346.865 132.579   9
   8  -2 -19 487.062 177.084   8
   8   2  20 91.4355 80.0116   9
   8  -2 -20 168.769 109.104   8
   8   2  21 253.876 96.0576   9
   8  -3  19 1154.99 213.752   5
   8  -3  18 1075.56 227.117   5
   8   3 -18 767.944 194.042  10
   8  -3  17 216.421 122.803   5
   8   3 -17 177.532 112.923  10
   8  -3  16 75.8295 68.7801   5
   8   3 -16 47.7012 83.8817  10
   8  -3  15 733.157 240.716   5
   8   3 -15 1179.03 294.803  10
   8  -3  14 1071.13 276.233   5
   8   3 -14 1213.96 314.714  10
   8  -3  13 3377.61 528.367   5
   8   3 -13 3639.50 537.783  10
   8  -3  12 1721.88 396.797   5
   8   3 -12 2283.26 430.592  10
   8  -3  11 2140.30 446.734   5
   8   3 -11 2572.55 477.160  10
   8  -3  10 4009.19 592.505   5
   8   3 -10 3864.82 563.567  10
   8  -3   9 283.947 192.874   5
   8   3  -9 686.656 238.876  10
   8   3  -8 1123.80 289.470   8
   8   3  -8 1410.45 353.994  10
   8   3  -7 2188.46 435.710   8
   8   3  -7 2832.03 482.797  10
   8   3  -6 5072.93 659.851   8
   8   3  -6 6140.94 716.630  10
   8   3  -5 28831.9 1570.43   8
   8   3  -5 30560.0 1618.79  10
   8   3  -4 14766.2 1118.32   8
   8  -3   4 14134.2 1016.02   8
   8   3  -4 16314.4 1144.37  10
   8   3  -3 1873.91 412.280   8
   8  -3   3 893.867 235.674   8
   8   3  -3 1537.58 314.450  10
   8   3  -2 22.8904 118.824   8
   8  -3   2-2.77238 145.289   8
   8   3  -2 164.935 174.136  10
   8   3  -1-54.3782 90.2058   8
   8  -3   1-38.1603 77.5300   8
   8   3  -1 40.8493 123.503  10
   8   3   0 3640.44 525.798   8
   8  -3   0 3401.97 490.259   8
   8   3   0 4010.71 555.424  10
   8   3   1 293.837 145.574   8
   8  -3  -1 289.525 175.387   8
   8   3   1 171.445 124.838  10
   8   3   2-47.8256 165.552   8
   8  -3  -2-41.4726 135.097   8
   8   3   2-128.176 200.888  10
   8   3   3 1809.99 394.718   8
   8  -3  -3 1323.85 323.660   8
   8   3   3 1139.85 262.551  10
   8   3   4 14848.4 1061.81   8
   8  -3  -4 14266.1 1046.35   8
   8   3   4 15385.6 1039.23  10
   8  -3  -5 29607.2 1526.93   8
   8   3   5 30582.6 1455.44  10
   8  -3  -6 5665.70 664.694   8
   8   3   6 5157.73 584.549  10
   8  -3  -7 2144.46 419.153   8
   8   3   7 2597.58 428.413  10
   8  -3  -8 1752.47 379.430   8
   8   3   8 1673.79 340.700  10
   8  -3  -9 551.652 210.586   8
   8   3   9 445.820 204.947  10
   8  -3 -10 3462.72 534.063   8
   8   3  10 3353.76 459.761  10
   8   3  11 2461.09 401.138   9
   8  -3 -11 2497.71 447.487   8
   8   3  11 1839.42 337.232  10
   8   3  12 1446.14 288.342   9
   8  -3 -12 2199.15 416.445   8
   8   3  12 1990.62 362.614  10
   8  -3 -13 3065.63 490.151   8
   8   3  13 2408.19 399.393  10
   8   3  13 2891.88 422.761   9
   8   3  14 1265.90 269.103   9
   8  -3 -14 1456.62 332.842   8
   8   3  14 1156.93 265.489  10
   8   3  15 803.838 205.589   9
   8  -3 -15 1164.96 312.165   8
   8   3  15 668.032 168.931  10
   8   3  16-23.1491 97.0789   9
   8  -3 -16 131.896 147.822   8
   8   3  17 233.133 117.021   9
   8  -3 -17 90.7753 89.9141   8
   8   3  18 782.774 178.616   9
   8  -3 -18 905.969 240.703   8
   8   3  19 1165.68 205.194   9
   8  -3 -19 1673.92 310.721   8
   8  -3 -20 1964.63 307.853   8
   8   3  20 1804.80 242.618   9
   8  -4  19 941.277 178.080   5
   8  -4  18 396.608 134.039   5
   8  -4  17 2650.65 370.841   5
   8  -4  16 2059.60 344.339   5
   8  -4  15 555.979 184.731   5
   8   4 -15 568.523 179.373  10
   8  -4  14 12.4889 82.6017   5
   8   4 -14 165.849 148.280  10
   8  -4  13 320.921 141.021   5
   8   4 -13 207.462 159.633  10
   8  -4  12 4992.94 628.278   5
   8   4 -12 5374.44 643.633  10
   8  -4  11 2658.72 457.598   5
   8   4 -11 2391.96 429.866  10
   8  -4  10 243.078 185.662   5
   8   4 -10-61.9572 130.539  10
   8  -4   9 729.078 246.923   5
   8   4  -9 718.093 281.834  10
   8  -4   8 8567.67 867.960   5
   8   4  -8 10225.3 922.559  10
   8  -4   7 770.225 282.040   5
   8   4  -7 984.446 291.534  10
   8  -4   6 4948.23 670.225   5
   8   4  -6 7550.22 802.865  10
   8  -4   5 5100.34 682.775   5
   8   4  -5 6122.46 701.543   8
   8   4  -5 7533.84 777.756  10
   8   4  -4 908.646 266.231   8
   8  -4   4 930.569 284.870   5
   8   4  -4 1029.29 325.467  10
   8   4  -3 1074.15 279.654   8
   8  -4   3 618.371 220.514   5
   8   4  -2 4468.02 598.571   8
   8  -4   2 2916.99 508.985   5
   8   4  -2 5041.96 636.452  10
   8  -4   1 5718.37 724.667   5
   8   4  -1 5583.73 686.192   8
   8  -4   1 6938.91 699.861   8
   8   4  -1 8115.86 790.115  10
   8   4   0 114.780 105.657   8
   8  -4   0 153.158 119.869   8
   8  -4   0 58.7088 131.391   5
   8   4   0-14.5809 143.644  10
   8  -4  -1 5751.32 721.116   5
   8   4   1 7266.78 789.180   8
   8  -4  -1 4722.31 579.880   8
   8   4   1 8191.79 760.104  10
   8  -4  -2 3568.57 580.835   5
   8  -4  -2 4420.35 569.224   8
   8   4   2 3742.34 524.471  10
   8  -4  -3 1318.19 318.335   8
   8   4   3 1199.87 296.571  10
   8  -4  -4 1251.23 322.668   8
   8   4   4 1094.08 291.198  10
   8  -4  -5 7563.34 759.497   8
   8   4   5 7524.35 703.516  10
   8  -4  -6 6849.69 710.995   8
   8   4   6 6382.95 644.333  10
   8  -4  -7 904.544 239.992   8
   8   4   7 1057.33 288.209  10
   8  -4  -8 9659.17 857.785   8
   8   4   8 8350.13 733.834  10
   8  -4  -9 720.341 238.986   8
   8   4   9 910.580 236.466  10
   8  -4 -10-98.6284 164.346   8
   8   4  10 207.346 150.515  10
   8   4  11 2028.72 343.470   9
   8  -4 -11 1941.38 384.763   8
   8   4  11 2120.68 364.025  10
   8  -4 -12 5224.13 632.381   8
   8   4  12 4672.47 531.021  10
   8   4  12 5215.81 552.393   9
   8   4  13 164.639 107.453   9
   8  -4 -13 182.123 149.351   8
   8   4  13 262.029 134.063  10
   8   4  14-74.6564 114.430   9
   8  -4 -14-6.58649 96.0686   8
   8   4  14 76.9609 138.345  10
   8   4  15 641.441 169.124   9
   8  -4 -15 778.658 242.825   8
   8   4  16 1997.08 294.642   9
   8  -4 -16 2526.68 389.877   8
   8  -4 -17 3890.99 483.725   8
   8   4  17 3399.39 367.684   9
   8   4  18 497.306 147.206   9
   8  -4 -18 542.951 175.071   8
   8   4  19 1127.64 189.324   9
   8  -4 -19 1596.98 278.268   8
   8  -5  18 410.130 141.318   5
   8  -5  17 269.168 144.324   5
   8  -5  16 959.273 214.825   5
   8  -5  15 246.232 114.925   5
   8  -5  14 2585.62 392.742   5
   8  -5  13 310.626 159.351   5
   8  -5  12 3280.62 472.218   5
   8   5 -12 2953.43 451.339  10
   8  -5  11 6777.60 703.128   5
   8   5 -11 6362.10 675.185  10
   8  -5  10 5703.29 656.396   5
   8   5 -10 5316.17 643.785  10
   8  -5   9 6312.51 685.458   5
   8   5  -9 5665.80 657.225  10
   8  -5   8 6738.08 727.292   5
   8   5  -8 6570.40 726.994  10
   8  -5   7 2818.60 478.418   5
   8   5  -7 2911.56 507.938  10
   8  -5   6 5055.39 653.727   5
   8   5  -6 5583.00 680.411  10
   8  -5   5 11044.4 956.763   5
   8   5  -5 10666.1 921.842  10
   8  -5   4 1884.56 397.779   5
   8   5  -4 2405.37 435.573  10
   8  -5   3 8947.81 875.692   5
   8   5  -3 7753.91 786.954  10
   8  -5   2 2865.85 510.187   5
   8   5  -2 2346.88 397.372  10
   8  -5   1 286.580 165.038   5
   8   5  -1 102.944 162.450  10
   8  -5   0 616.635 231.184   5
   8   5   0 741.296 238.153  10
   8  -5  -1 328.872 169.673   5
   8   5   1 77.2020 176.023  10
   8  -5  -2 2166.62 418.826   5
   8  -5  -2 2692.07 434.500   8
   8   5   2 2426.01 412.671  10
   8  -5  -3 4589.18 560.759   8
   8   5   3 8169.36 738.595  10
   8  -5  -4 1140.53 281.673   8
   8   5   4 1941.29 384.363  10
   8  -5  -5 9072.56 794.942   8
   8   5   5 9762.47 792.846  10
   8  -5  -6 5208.89 604.954   8
   8   5   6 5230.74 580.897  10
   8  -5  -7 2067.65 387.100   8
   8   5   7 2660.54 425.132  10
   8  -5  -8 5492.17 624.871   8
   8   5   8 5743.77 595.155  10
   8  -5  -9 6160.04 661.203   8
   8   5   9 5959.25 596.237  10
   8  -5 -10 5753.22 642.514   8
   8   5  10 5457.89 577.725  10
   8  -5 -11 6575.77 696.259   8
   8   5  11 6337.65 608.381  10
   8  -5 -12 3613.13 493.266   8
   8   5  12 3235.97 436.222  10
   8   5  12 3638.96 431.829   9
   8   5  13 453.489 134.762   9
   8  -5 -13 326.567 154.813   8
   8   5  13 466.645 177.511  10
   8  -5 -14 3356.75 454.330   8
   8   5  14 2549.04 367.529  10
   8   5  14 2498.37 334.154   9
   8   5  15 140.391 60.0300   9
   8  -5 -15 13.7126 133.353   8
   8   5  16 1052.98 208.695   9
   8  -5 -16 1301.84 278.945   8
   8   5  17 264.678 88.6499   9
   8  -5 -17 306.332 120.193   8
   8   5  18 387.930 107.707   9
   8  -5 -18 468.942 154.839   8
   8  -6  16 199.411 118.839   5
   8  -6  15 408.113 140.125   5
   8  -6  14 276.310 110.752   5
   8  -6  13 514.048 170.395   5
   8  -6  12 2586.89 392.983   5
   8  -6  11 909.255 259.497   5
   8  -6  10 218.118 192.485   5
   8  -6   9 409.172 167.539   5
   8   6  -9 102.015 149.533  10
   8  -6   8 3347.53 479.835   5
   8   6  -8 2635.37 416.974  10
   8  -6   7 3092.34 467.025   5
   8   6  -7 2672.46 421.016  10
   8  -6   6 25.4121 86.9667   5
   8   6  -6 236.207 104.467  10
   8  -6   5 3143.80 474.944   5
   8   6  -5 3791.69 515.172  10
   8  -6   4 1488.81 334.341   5
   8   6  -4 910.410 258.847  10
   8  -6   3 2380.41 435.906   5
   8   6  -3 2332.96 412.068  10
   8  -6   2 4600.69 595.528   5
   8   6  -2 4430.76 576.471  10
   8  -6   1 4534.92 591.975   5
   8   6  -1 5348.34 622.344  10
   8  -6   0 1502.52 339.127   5
   8   6   0 1286.13 316.767  10
   8  -6  -1 4764.96 596.219   5
   8   6   1 4931.05 575.308  10
   8   6   2 4552.01 551.326  10
   8   6   3 2127.48 389.354  10
   8   6   4 1470.43 326.805  10
   8  -6  -5 2449.47 379.490   8
   8   6   5 3197.68 449.440  10
   8  -6  -6-6.63244 121.980   8
   8   6   6 98.5484 108.150  10
   8  -6  -7 2846.55 420.195   8
   8   6   7 2955.61 421.060  10
   8  -6  -8 3027.37 437.978   8
   8   6   8 3434.12 458.931  10
   8  -6  -9 310.431 169.319   8
   8   6   9 385.168 179.693  10
   8  -6 -10 214.265 150.332   8
   8   6  10 217.746 140.658  10
   8  -6 -11 1346.82 291.615   8
   8   6  11 1445.60 292.437  10
   8  -6 -12 1665.09 304.657   8
   8   6  12 1739.35 315.327  10
   8  -6 -13 696.466 196.024   8
   8   6  14 212.342 92.9502   9
   8  -6 -14 203.340 110.007   8
   8   6  15 524.080 125.825   9
   8  -6 -15 612.855 167.358   8
   8  -6 -16 266.108 119.669   8
   8  -7  14 110.766 70.2687   5
   8  -7  13 330.173 127.995   5
   8  -7  12 178.291 80.2622   5
   8  -7  11 4802.39 488.431   5
   8  -7  10 1248.61 268.918   5
   8  -7   9 785.054 223.804   5
   8  -7   8 3433.83 443.322   5
   8  -7   7 9951.14 772.331   5
   8  -7   6 3906.41 490.879   5
   8  -7   5 5370.56 579.129   5
   8   7  -5 4932.79 533.943  10
   8   7  -4 787.140 154.355   6
   8  -7   4 965.458 240.503   5
   8   7  -4 1166.12 268.239  10
   8   7  -3 82.4276 166.944   6
   8  -7   3 163.782 78.7644   5
   8   7  -3 295.155 175.834  10
   8   7  -2 1042.31 213.608   6
   8  -7   2 1811.53 351.596   5
   8   7  -2 1988.20 375.979  10
   8  -7   1 5089.75 568.999   5
   8   7  -1 4248.17 447.407   6
   8  -7   0 2456.30 395.725   5
   8   7   0 3255.01 487.439  10
   8   7   1 3246.34 383.879   6
   8   7   1 6620.51 643.863  10
   8   7   2 915.772 196.353   6
   8   7   2 1872.98 344.723  10
   8   7   3 48.5804 82.1291   6
   8   7   3 166.620 119.951  10
   8   7   4 1248.43 260.354  10
   8   7   4 688.289 168.280   6
   8   7   5 2840.68 346.595   6
   8   7   5 6678.57 643.496  10
   8   7   6 2181.59 298.362   6
   8   7   6 3273.88 447.010  10
   8   7   7 5330.13 450.005   6
   8   7   7 9262.28 722.116  10
   8   7   8 3265.18 423.101  10
   8  -7  -9 782.903 195.015   8
   8   7   9 907.395 231.396  10
   8  -7 -10 1609.11 289.317   8
   8   7  10 1289.84 277.480  10
   8  -7 -11 4177.94 443.005   8
   8  -7 -12 249.662 129.713   8
   8  -7 -13 599.521 159.255   8
   8  -8  11 349.197 126.868   5
   8  -8  10 929.902 199.515   5
   8   8  -9 1558.20 245.741   6
   8  -8   9 1503.09 253.923   5
   8   8  -8 281.083 133.496   6
   8  -8   8 179.260 97.5479   5
   8   8  -7 758.441 200.267   6
   8  -8   7 722.796 181.176   5
   8   8  -6 156.805 93.8108   6
   8  -8   6 296.834 126.645   5
   8   8  -5 803.356 167.042   6
   8  -8   5 762.765 206.362   5
   8   8  -4 1645.94 248.962   6
   8  -8   4 1498.30 271.214   5
   8   8  -3 317.595 92.1971   6
   8  -8   3 567.530 180.678   5
   8   8  -2 1504.03 227.868   6
   8   8  -1-87.1283 130.875   6
   8   8   0 1659.49 240.630   6
   8   8   0 1845.12 312.922  10
   8   8   1-33.2502 92.3681   6
   8   8   1 123.840 133.325  10
   8   8   2 1833.73 330.648  10
   8   8   2 1392.03 227.442   6
   8   8   3 659.140 212.191  10
   8   8   3 464.854 125.649   6
   8   8   4 1643.69 315.308  10
   8   8   4 1554.23 240.600   6
   8   8   5 846.179 220.840  10
   8   8   5 693.362 175.224   6
   8   8   6 324.340 153.822  10
   8   8   6 245.362 88.8470   6
   8   8   7 960.794 244.258  10
   8   8   7 624.891 149.568   6
   8   8   8 281.711 82.5632   6
   8   8   9 1211.42 187.546   6
   8   9  -4 1322.24 194.461   6
   8   9  -3 150.057 75.7331   6
   8   9  -2 1590.37 215.233   6
   8   9  -1 14.2780 58.7327   6
   8   9   0-5.07842 58.5561   6
   8   9   1-54.3754 81.0972   6
   8   9   2 1624.76 218.407   6
   8   9   3 237.074 82.4612   6
   9   0   0-92.7888 138.954   8
   9   0   0-85.9188 152.722  10
   9   0   1 714.480 237.457   8
   9   0  -1 1106.73 295.609   8
   9   0   1 1144.38 260.668  10
   9   0  -1 343.056 158.974  10
   9   0  -2 3339.09 504.526   8
   9   0   2 2434.44 416.582   8
   9   0   2 1719.76 338.343  10
   9   0  -2 3123.99 469.088  10
   9   0   3 687.183 250.266   8
   9   0  -3 699.829 266.545   8
   9   0   3 494.894 195.469  10
   9   0  -3 987.322 245.780  10
   9   0   4 402.256 199.146   8
   9   0  -4-6.45864 125.271   8
   9   0   4 213.462 103.639  10
   9   0  -4 239.850 181.953  10
   9   0   5 1033.90 286.025   8
   9   0  -5 967.004 298.173   8
   9   0  -5 846.861 299.262  10
   9   0   6 6257.63 678.197   8
   9   0  -6 7079.52 759.691   8
   9   0  -6 7962.91 782.419  10
   9   0  -7 15704.8 1137.82   8
   9   0  -7 15472.3 1107.14  10
   9   0  -8 6040.94 720.838   8
   9   0  -8 6184.18 700.680  10
   9   0  -9 2975.21 507.955   8
   9   0  -9 3048.70 478.640  10
   9   0 -10 226.609 178.951   8
   9   0 -10-126.643 239.165  10
   9   0  11 25.3129 115.513   9
   9   0 -11 68.0594 124.543   8
   9   0 -11 324.433 142.642  10
   9   0  12 111.973 63.9057   9
   9   0 -12 237.236 160.475   8
   9   0 -12-42.3413 171.182  10
   9   0  13 5.23440 90.3244   9
   9   0 -13-90.7044 75.8827   8
   9   0 -13 165.900 138.037  10
   9   0  14-52.4679 109.607   9
   9   0 -14-12.9503 146.719   8
   9   0 -14 331.249 211.352  10
   9   0  15 91.3321 86.6148   9
   9   0 -15 28.9182 97.0710   8
   9   0 -15 32.0619 90.1809  10
   9   0 -16 2397.58 361.048   8
   9   0 -16 2655.29 417.889  10
   9   0  16 2240.43 320.131   9
   9   0  17 1634.24 266.235   9
   9   0 -17 2420.02 385.889  10
   9   0 -18 9277.69 670.169  10
   9   0 -19 162.452 120.599  10
   9   1 -18 1352.13 267.779  10
   9   1 -17 839.174 235.676  10
   9   1 -16 886.801 248.805  10
   9   1 -15 233.003 129.652  10
   9   1 -14 625.946 165.539   8
   9   1 -14 798.182 240.200  10
   9   1 -13 660.994 222.988   8
   9   1 -13 596.433 201.814  10
   9   1 -12 308.766 159.587   8
   9   1 -12 111.962 106.822  10
   9   1 -11 787.304 247.748   8
   9   1 -11 376.194 138.143  10
   9   1 -10 866.201 262.777   8
   9   1 -10 1116.94 295.614  10
   9   1  -9 10462.7 921.803   8
   9   1  -9 12382.9 989.578  10
   9   1  -8 6155.81 712.958   8
   9   1  -8 6837.62 748.583  10
   9  -1   7 5343.14 589.372   8
   9   1  -7 5660.70 692.028   8
   9   1  -7 6642.04 724.337  10
   9  -1   6 299.224 166.751   8
   9   1  -6 406.270 186.109   8
   9   1  -6 653.343 247.960  10
   9  -1   5 12173.3 936.166   8
   9   1  -5 13053.8 1035.22   8
   9   1  -5 13405.3 1018.52  10
   9  -1   4 2060.87 398.008   8
   9   1  -4 2091.56 427.431   8
   9   1  -4 2527.78 442.798  10
   9  -1   3 7221.01 719.647   8
   9   1  -3 7516.41 764.456   8
   9   1  -3 7331.24 742.874  10
   9  -1   2 389.616 176.216   8
   9   1  -2 350.340 166.180   8
   9   1  -2 507.540 127.078  10
   9   1  -1 6697.31 723.028   8
   9  -1   1 6660.70 710.268   8
   9   1  -1 6465.66 681.742  10
   9   1   0-8.45479 133.048   8
   9  -1   0 33.8036 84.7095   8
   9   1   0 57.2395 183.302  10
   9  -1   0-6.11048 92.7825  10
   9   1   1 6399.13 684.689   8
   9  -1  -1 6530.01 693.584   8
   9   1   1 6905.45 703.754  10
   9   1   2 539.505 183.929   8
   9  -1  -2 419.398 180.853   8
   9   1   2 548.251 162.599  10
   9  -1  -2 388.884 140.880  10
   9   1   3 7380.70 745.815   8
   9  -1  -3 6716.06 711.238   8
   9   1   3 6775.10 656.104  10
   9  -1  -3 6567.46 686.697  10
   9   1   4 2235.11 426.108   8
   9  -1  -4 2649.49 461.488   8
   9   1   4 2121.82 396.813  10
   9  -1  -4 2062.18 413.735  10
   9   1   5 12119.5 948.443   8
   9  -1  -5 13544.6 1024.03   8
   9   1   5 11756.2 865.791  10
   9  -1  -5 13488.7 992.187  10
   9  -1  -6 304.385 209.283   8
   9   1   6 195.640 136.053  10
   9  -1  -6 542.408 255.262  10
   9  -1  -7 5796.01 684.516   8
   9   1   7 6124.33 632.686  10
   9  -1  -7 6825.82 716.250  10
   9  -1  -8 5733.14 676.335   8
   9   1   8 5861.24 589.068  10
   9  -1  -8 6562.52 714.845  10
   9  -1  -9 11072.2 947.744   8
   9  -1  -9 12366.0 975.331  10
   9  -1 -10 644.718 233.991   8
   9  -1 -11 584.412 233.037   8
   9   1  12 67.8686 120.703   9
   9  -1 -12 71.8532 98.8055   8
   9   1  13 554.186 189.987   9
   9  -1 -13 553.364 223.259   8
   9   1  14 944.135 228.231   9
   9  -1 -14 723.295 232.019   8
   9   1  15 244.508 134.649   9
   9  -1 -15 291.937 179.839   8
   9   1  16 717.296 187.423   9
   9  -1 -16 1433.70 308.288   8
   9  -1 -16 1164.05 261.627  10
   9   1  17 534.652 137.874   9
   9  -1 -17 754.726 195.960   8
   9  -1 -17 760.573 213.755  10
   9   1  18 753.901 150.864   9
   9  -1 -18 1300.70 261.895  10
   9   2 -17 914.534 208.877  10
   9   2 -16 870.121 221.913  10
   9   2 -15 1481.92 318.706  10
   9   2 -14 649.745 188.145  10
   9   2 -13 2706.46 437.710  10
   9   2 -12 1390.73 321.491  10
   9   2 -11 658.833 215.961   8
   9   2 -11 614.909 214.791  10
   9   2 -10 1348.73 301.491   8
   9   2 -10 1258.67 323.976  10
   9   2  -9 55.8534 125.469   8
   9   2  -9 91.9729 137.346  10
   9   2  -8 1580.10 351.402   8
   9   2  -8 1546.90 342.927  10
   9  -2   7 371.850 183.251   8
   9   2  -7 528.483 216.112   8
   9   2  -7 679.650 243.986  10
   9  -2   6 6008.05 641.833   8
   9   2  -6 5980.76 687.249   8
   9   2  -6 7333.15 735.915  10
   9   2  -5 15781.5 1139.60   8
   9   2  -5 16863.9 1143.49  10
   9  -2   4 190.412 171.364   8
   9   2  -4 441.534 190.686   8
   9   2  -4 333.477 219.221  10
   9   2  -3 5568.49 673.170   8
   9  -2   3 5303.72 602.476   8
   9   2  -3 5689.34 659.123  10
   9   2  -2 4293.41 592.155   8
   9  -2   2 4797.05 579.948   8
   9   2  -2 4441.40 566.572  10
   9   2  -1 2480.14 440.691   8
   9  -2   1 2415.39 418.914   8
   9   2  -1 3097.21 479.445  10
   9   2   0 475.655 197.021   8
   9  -2   0 384.219 140.920   8
   9   2   0 574.213 200.049  10
   9   2   1 2469.09 438.770   8
   9  -2  -1 2465.01 432.156   8
   9   2   1 3280.10 459.456  10
   9   2   2 4210.04 605.736   8
   9  -2  -2 4098.85 555.501   8
   9   2   2 4793.01 574.787  10
   9   2   3 5230.68 633.825   8
   9  -2  -3 5408.37 630.903   8
   9   2   3 5618.09 631.731  10
   9   2   4 436.587 249.499   8
   9  -2  -4 355.779 203.367   8
   9   2   4 391.378 225.663  10
   9  -2  -4 483.741 218.689  10
   9  -2  -5 15364.9 1080.79   8
   9   2   5 15528.3 984.416  10
   9  -2  -5 13783.2 980.244  10
   9  -2  -6 6685.22 715.827   8
   9   2   6 6562.79 636.917  10
   9  -2  -6 6432.19 672.194  10
   9  -2  -7 398.212 215.767   8
   9   2   7 364.265 196.597  10
   9  -2  -7 608.642 230.157  10
   9  -2  -8 1461.46 353.203   8
   9   2   8 1103.21 275.937  10
   9  -2  -8 1665.75 348.078  10
   9  -2  -9-111.079 137.031   8
   9   2   9-37.6180 101.448  10
   9  -2 -10 1529.62 349.879   8
   9   2  10 1060.84 247.179  10
   9  -2 -11 657.449 244.836   8
   9   2  11 496.574 147.776  10
   9  -2 -12 981.657 255.500   8
   9   2  13 1816.36 312.064   9
   9  -2 -13 2458.61 426.685   8
   9   2  14 975.721 226.971   9
   9  -2 -14 927.955 247.058   8
   9   2  15 1119.05 212.357   9
   9  -2 -15 1585.52 323.888   8
   9   2  16 1134.77 217.781   9
   9  -2 -16 982.192 246.690   8
   9   2  17 716.346 168.146   9
   9  -2 -17 1095.56 249.220   8
   9  -2 -17 1325.65 273.509  10
   9  -2 -18 80.4769 118.002  10
   9   3 -16 359.170 149.555  10
   9   3 -15 299.192 120.478  10
   9   3 -14 681.939 192.279  10
   9   3 -13 512.688 200.243  10
   9   3 -12 1813.22 362.422  10
   9   3 -11 798.157 251.979  10
   9   3 -10 349.791 195.287  10
   9   3  -9 10948.1 916.291  10
   9   3  -8 548.323 239.896   8
   9   3  -8 639.844 272.893  10
   9   3  -7 5215.29 624.077   8
   9   3  -7 6488.59 697.269  10
   9   3  -6 98.5151 137.027   8
   9   3  -6 143.483 209.847  10
   9   3  -5 2943.98 483.361   8
   9   3  -5 2615.12 446.154  10
   9   3  -4 4004.11 561.609   8
   9  -3   4 3131.39 461.693   8
   9   3  -4 3282.63 504.299  10
   9   3  -3 9090.82 852.155   8
   9  -3   3 7569.10 712.183   8
   9   3  -3 10275.4 871.159  10
   9   3  -2 6416.15 719.982   8
   9   3  -2 7181.28 735.634  10
   9   3  -1 15289.3 1105.56   8
   9  -3   1 13143.9 948.472   8
   9   3  -1 15574.6 1070.17  10
   9   3   0 4466.76 603.513   8
   9  -3   0 4070.20 521.149   8
   9   3   0 4330.62 565.383  10
   9   3   1 14081.1 1042.28   8
   9  -3  -1 14745.1 1007.64   8
   9   3   1 15541.8 1043.67  10
   9  -3  -2 6138.42 658.277   8
   9   3   2 7616.20 713.434  10
   9  -3  -3 9196.74 802.529   8
   9   3   3 9178.72 785.916  10
   9  -3  -4 2939.05 453.734   8
   9   3   4 3770.43 505.672  10
   9  -3  -5 2599.73 427.296   8
   9   3   5 2577.08 412.090  10
   9  -3  -6 32.9462 121.824   8
   9   3   6 259.394 166.644  10
   9  -3  -7 6054.48 655.679   8
   9   3   7 5581.49 571.520  10
   9  -3  -7 5564.07 598.620  10
   9  -3  -8 451.120 190.064   8
   9   3   8 739.050 247.856  10
   9  -3  -8 387.802 168.355  10
   9  -3  -9 9778.11 841.678   8
   9   3   9 9337.89 718.600  10
   9  -3  -9 9047.08 774.724  10
   9  -3 -10 85.1781 83.3820   8
   9   3  10 27.9396 130.710  10
   9  -3 -11 972.557 274.969   8
   9   3  11 718.204 201.145  10
   9  -3 -12 2104.17 382.992   8
   9   3  12 1929.36 328.842  10
   9  -3 -13 682.379 217.861   8
   9   3  13 791.164 214.054  10
   9   3  14 740.105 194.424   9
   9  -3 -14 576.225 186.377   8
   9   3  15 171.924 109.699   9
   9  -3 -15 273.546 134.945   8
   9   3  16 418.962 146.348   9
   9  -3 -16 244.072 131.771   8
   9  -3 -17 53.7513 65.7301   8
   9  -3 -17 415.043 185.968  10
   9   4 -15 912.852 203.351  10
   9   4 -14 415.119 158.700  10
   9   4 -13 980.468 234.468  10
   9   4 -12 2964.81 417.232  10
   9   4 -11 5688.81 630.048  10
   9   4 -10 3044.12 466.022  10
   9   4  -9 6306.69 681.034  10
   9   4  -8 548.025 230.891  10
   9   4  -7 661.633 271.451  10
   9   4  -6 353.520 157.692  10
   9   4  -5 1449.03 324.201   8
   9   4  -5 2066.09 402.250  10
   9   4  -4 1753.84 339.989   8
   9   4  -4 2593.19 439.105  10
   9   4  -3 354.789 192.256  10
   9   4  -2 6885.00 706.061  10
   9  -4   1 487.780 184.699   8
   9   4  -1 354.551 127.969  10
   9  -4   0 3814.90 485.023   8
   9   4   0 4297.44 526.998  10
   9  -4  -1 204.771 115.266   8
   9   4   1 56.0368 104.066  10
   9  -4  -2 7537.49 695.787   8
   9   4   2 6894.76 665.693  10
   9  -4  -3 462.784 211.458   8
   9   4   3 97.8494 110.963  10
   9  -4  -4 2266.00 395.311   8
   9   4   4 2254.84 379.265  10
   9  -4  -5 1785.40 328.079   8
   9   4   5 1806.93 334.795  10
   9  -4  -6 407.040 192.036   8
   9   4   6 465.559 186.851  10
   9  -4  -7 712.811 227.690   8
   9   4   7 759.754 241.445  10
   9  -4  -8 468.496 200.931   8
   9   4   8 503.099 178.786  10
   9  -4  -9 7163.48 690.764   8
   9   4   9 7295.36 613.099  10
   9  -4 -10 3505.64 478.822   8
   9   4  10 3568.40 437.511  10
   9  -4 -11 7025.24 671.291   8
   9   4  11 6466.96 566.156  10
   9  -4 -12 4096.60 509.530   8
   9   4  12 3509.94 403.765  10
   9  -4 -12 3060.82 412.630  10
   9  -4 -13 831.970 215.340   8
   9   4  13 571.636 173.755  10
   9  -4 -13 706.563 220.440  10
   9  -4 -14 323.158 147.919   8
   9  -4 -14 433.642 158.636  10
   9  -4 -15 977.217 237.262   8
   9  -4 -15 832.968 202.479  10
   9  -4 -16 294.473 117.485   8
   9  -5  13 2777.97 328.420   5
   9  -5  12 3237.33 384.384   5
   9   5 -12 3890.71 403.889  10
   9  -5  11 704.294 188.677   5
   9   5 -11 1045.38 231.624  10
   9  -5  10 2672.26 386.900   5
   9   5 -10 3529.22 462.384  10
   9  -5   9 2925.04 417.935   5
   9   5  -9 1830.49 339.937  10
   9  -5   8 464.400 183.767   5
   9   5  -8 364.174 183.508  10
   9  -5   7 1027.36 268.775   5
   9   5  -7 451.300 130.289  10
   9  -5   6 1449.45 300.595   5
   9   5  -6 1284.85 282.533  10
   9  -5   5 959.916 268.186   5
   9   5  -5 1745.90 353.027  10
   9  -5   4 1242.42 280.716   5
   9   5  -4 2378.07 428.107  10
   9  -5   3 152.400 87.5136   5
   9   5  -3 174.086 106.993  10
   9  -5   2 90.2864 111.824   5
   9   5  -2 71.7435 122.010  10
   9  -5   1 2350.26 392.684   5
   9   5  -1 2109.67 367.858  10
   9   5   0 998.704 254.964  10
   9   5   1 2228.60 382.369  10
   9  -5  -2 56.9017 65.4957   8
   9   5   2 134.318 138.613  10
   9  -5  -3 85.3589 115.809   8
   9   5   3 557.772 212.524  10
   9  -5  -4 2082.36 343.620   8
   9   5   4 2577.65 389.698  10
   9  -5  -5 1247.49 265.846   8
   9   5   5 1863.69 325.803  10
   9  -5  -6 1584.38 304.356   8
   9   5   6 1591.10 280.229  10
   9  -5  -7 795.017 218.486   8
   9   5   7 839.002 218.745  10
   9  -5  -8 361.150 148.812   8
   9   5   8 387.613 173.108  10
   9  -5  -9 3022.20 419.279   8
   9   5   9 2525.92 354.232  10
   9  -5 -10 3779.59 458.758   8
   9   5  10 3510.53 412.867  10
   9  -5 -11 959.687 240.983   8
   9   5  11 1049.37 245.953  10
   9  -5 -12 4489.63 480.070   8
   9   5  12 3930.74 412.970  10
   9  -5 -13 3545.35 418.369   8
   9  -5 -14 343.909 152.743   8
   9  -5 -15 2590.47 324.552   8
   9  -6  11 2184.81 296.846   5
   9  -6  10 1725.26 279.324   5
   9  -6   9 169.314 109.005   5
   9   6  -9 73.5385 81.3236  10
   9  -6   8 553.613 162.504   5
   9   6  -8 582.271 185.453  10
   9  -6   7 1403.16 290.373   5
   9   6  -7 1360.47 271.568  10
   9  -6   6 974.392 216.474   5
   9   6  -6 987.526 237.881  10
   9  -6   5 564.011 191.969   5
   9   6  -5 501.299 177.956  10
   9  -6   4 723.054 217.152   5
   9   6  -4 819.279 193.790  10
   9  -6   3 1524.61 305.524   5
   9   6  -3 1330.09 314.445  10
   9  -6   2 3278.45 429.556   5
   9   6  -2 2818.00 405.622  10
   9   6  -1 133.524 119.719  10
   9   6   0 379.665 178.683  10
   9   6   1 349.329 151.442  10
   9   6   2 2777.09 413.024  10
   9   6   3 1479.69 289.111  10
   9   6   4 462.248 140.745  10
   9   6   5 235.560 91.8616  10
   9  -6  -6 847.263 203.604   8
   9   6   6 1356.98 254.060  10
   9  -6  -7 1621.18 290.924   8
   9   6   7 1714.95 290.406  10
   9  -6  -8 996.931 221.302   8
   9   6   8 405.275 150.647  10
   9  -6  -9 119.579 123.185   8
   9   6   9 160.786 136.366  10
   9  -6 -10 2126.24 307.976   8
   9   6  10 2273.76 309.358  10
   9  -6 -11 3214.65 370.369   8
   9   6  11 2733.89 327.956  10
   9  -6 -12 2774.56 334.507   8
   9  -7   9 167.755 78.5851   5
   9  -7   8 1755.46 259.734   5
   9  -7   7 17.3398 79.9282   5
   9  -7   6 2168.52 307.742   5
   9  -7   5 941.164 204.421   5
   9   7  -4 3874.98 407.046  10
   9   7  -3 597.191 185.710  10
   9   7  -2 22.9662 114.611  10
   9   7  -1-3.31877 85.6003  10
   9   7   0 10.2088 126.402  10
   9   7   1 90.5933 88.9176  10
   9   7   2 85.4045 100.144  10
   9   7   3 541.263 144.549  10
   9   7   4 4323.84 456.559  10
   9   7   5 815.095 225.458  10
   9   7   6 1946.62 307.090  10
   9   7   7 115.069 100.588  10
   9   7   8 1971.13 293.295  10
  10   0   0 310.167 188.199   8
  10   0   0 145.796 111.768  10
  10   0   1 2590.14 416.252   8
  10   0  -1 2066.22 370.298   8
  10   0   1 1732.85 316.925  10
  10   0  -1 1971.88 332.037  10
  10   0   2 2431.89 405.324   8
  10   0  -2 2276.31 404.765   8
  10   0   2 1967.25 327.492  10
  10   0  -2 2437.17 394.594  10
  10   0   3 2193.84 369.494   8
  10   0  -3 1344.09 295.607   8
  10   0  -3 2317.56 387.888  10
  10   0   4 490.534 176.309   8
  10   0  -4 458.903 162.068   8
  10   0  -4 276.224 161.933  10
  10   0  -5 8082.98 757.478   8
  10   0  -5 7335.11 679.461  10
  10   0  -6 844.970 279.681   8
  10   0  -6 1249.02 290.177  10
  10   0  -7 322.960 136.888   8
  10   0  -7-116.634 104.193  10
  10   0  -8 308.370 136.538   8
  10   0  -8 751.395 225.381  10
  10   0  -9 778.021 220.333   8
  10   0  -9 718.599 232.203  10
  10   0 -10 2701.01 425.693   8
  10   0 -10 2983.00 434.024  10
  10   0 -11 815.532 233.849   8
  10   0 -11 1079.68 249.619  10
  10   0 -12-77.8448 112.835   8
  10   0 -12 146.311 154.096  10
  10   0 -13 1958.11 319.797   8
  10   0 -13 1983.38 330.465  10
  10   0 -14 343.775 141.972   8
  10   0 -14 134.598 103.929  10
  10   0 -15 1112.42 227.204  10
  10   1 -15 267.600 123.327  10
  10   1 -14 239.728 113.817  10
  10   1 -13 413.474 155.967   8
  10   1 -13 330.824 101.822  10
  10   1 -12 72.7541 69.6318   8
  10   1 -12 27.7463 107.325  10
  10   1 -11 71.8617 101.919   8
  10   1 -11 71.8250 96.1440  10
  10   1 -10 1130.94 273.110   8
  10   1 -10 1180.65 266.688  10
  10   1  -9 1459.92 324.837   8
  10   1  -9 1722.76 330.492  10
  10   1  -8 500.519 189.040   8
  10   1  -8 625.764 241.254  10
  10   1  -7 2757.02 448.385   8
  10   1  -7 3804.66 505.360  10
  10   1  -6 3738.92 520.466   8
  10   1  -6 4894.93 573.846  10
  10   1  -5 505.514 215.210   8
  10   1  -5 643.567 213.054  10
  10  -1   4 484.824 193.286   8
  10   1  -4 669.114 226.868   8
  10   1  -4 758.093 260.589  10
  10  -1   3 804.523 218.130   8
  10   1  -3 866.234 233.036   8
  10   1  -3 1072.19 254.229  10
  10  -1   2 539.836 173.987   8
  10   1  -2 722.467 209.510   8
  10   1  -2 748.652 207.633  10
  10   1  -1 3657.65 494.888   8
  10  -1   1 3300.18 453.809   8
  10   1  -1 3747.01 469.317  10
  10   1   0 4257.69 524.333   8
  10  -1   0 3839.72 508.465   8
  10   1   0 4226.76 501.869  10
  10   1   1 3674.94 490.178   8
  10  -1  -1 3302.44 479.433   8
  10   1   1 3307.42 439.402  10
  10  -1  -1 3369.21 432.309  10
  10   1   2 776.854 230.097   8
  10  -1  -2 833.300 260.896   8
  10   1   2 730.696 223.670  10
  10  -1  -2 558.618 168.265  10
  10   1   3 920.672 263.156   8
  10  -1  -3 1030.22 274.272   8
  10   1   3 602.452 182.710  10
  10  -1  -3 404.665 161.325  10
  10  -1  -4 715.134 235.196   8
  10   1   4 723.368 197.246  10
  10  -1  -4 542.473 195.950  10
  10  -1  -5 414.536 151.678   8
  10   1   5 170.701 74.9854  10
  10  -1  -5 623.749 215.486  10
  10  -1  -6 4156.09 534.166   8
  10   1   6 2527.76 365.998  10
  10  -1  -6 4069.02 481.990  10
  10  -1  -7 3099.52 457.632   8
  10  -1  -7 2969.78 420.778  10
  10  -1  -8 522.981 205.445   8
  10  -1  -8 772.016 234.465  10
  10  -1  -9 1395.73 309.149   8
  10  -1  -9 1515.01 309.698  10
  10  -1 -10 853.560 252.227   8
  10  -1 -10 1104.43 257.302  10
  10  -1 -11-22.7801 109.044   8
  10  -1 -11-58.9072 130.641  10
  10  -1 -12-66.4019 98.9257   8
  10  -1 -12 129.608 83.8158  10
  10  -1 -13 398.360 144.953   8
  10  -1 -13 452.046 194.997  10
  10  -1 -14 382.839 154.384   8
  10  -1 -14 454.770 174.571  10
  10  -1 -15 391.725 134.353  10
  10   2 -14 1215.20 226.362  10
  10   2 -13 173.779 88.7153  10
  10   2 -12 1199.97 243.273  10
  10   2 -11 715.969 223.447  10
  10   2 -10 2171.90 344.561   8
  10   2 -10 2145.99 343.013  10
  10   2  -9 413.292 171.844   8
  10   2  -9 391.137 148.013  10
  10   2  -8 942.153 262.032   8
  10   2  -8 1647.26 339.120  10
  10   2  -7 317.285 148.690   8
  10   2  -7 497.829 215.626  10
  10   2  -6 1004.49 265.851   8
  10   2  -6 1453.32 319.616  10
  10   2  -5 2006.70 393.025   8
  10   2  -5 2264.94 391.124  10
  10  -2   4 3381.70 439.400   8
  10   2  -4 3225.23 496.692   8
  10   2  -4 4465.73 531.626  10
  10  -2   3 6869.29 627.518   8
  10   2  -3 7590.74 732.324   8
  10   2  -3 7401.86 672.520  10
  10   2  -2 1508.57 338.636   8
  10  -2   2 1222.75 268.863   8
  10   2  -2 1334.89 280.418  10
  10   2  -1 12512.2 927.277   8
  10  -2   1 10849.6 813.125   8
  10   2  -1 12466.4 862.919  10
  10   2   0 249.644 155.100   8
  10  -2   0-119.279 110.888   8
  10   2   0 131.306 178.992  10
  10   2   1 12803.5 911.428   8
  10  -2  -1 12491.8 881.210   8
  10   2   1 11991.2 836.097  10
  10  -2  -2 989.428 257.132   8
  10   2   2 938.364 241.592  10
  10  -2  -3 7169.76 671.481   8
  10   2   3 7088.78 612.341  10
  10  -2  -4 3285.77 455.218   8
  10   2   4 3390.02 415.624  10
  10  -2  -5 2047.60 368.552   8
  10   2   5 2241.31 322.646  10
  10  -2  -6 953.332 241.280   8
  10   2   6 1152.65 246.981  10
  10  -2  -6 422.390 162.856  10
  10  -2  -7 334.228 159.581   8
  10   2   7 327.134 141.771  10
  10  -2  -7 397.553 176.669  10
  10  -2  -8 1640.46 326.993   8
  10   2   8 1090.94 217.944  10
  10  -2  -8 1352.72 284.678  10
  10  -2  -9 436.872 154.790   8
  10   2   9 483.369 162.586  10
  10  -2  -9 240.966 158.242  10
  10  -2 -10 1814.41 339.125   8
  10  -2 -10 1896.96 321.750  10
  10  -2 -11 743.837 230.646   8
  10  -2 -11 730.282 201.472  10
  10  -2 -12 848.348 216.648   8
  10  -2 -12 1011.52 236.604  10
  10  -2 -13 216.888 130.461   8
  10  -2 -13 164.282 133.924  10
  10  -2 -14 1031.72 230.828   8
  10  -2 -14 1204.37 223.556  10
  10   3 -13 267.193 118.420  10
  10   3 -12 922.959 200.316  10
  10   3 -11 837.985 229.657  10
  10   3 -10 1673.94 311.420  10
  10   3  -9 2595.84 400.613  10
  10   3  -8 241.673 130.636   8
  10   3  -8 189.426 157.424  10
  10   3  -7 2358.96 366.234   8
  10   3  -7 2881.71 409.422  10
  10   3  -6 745.325 228.517   8
  10   3  -6 1009.84 242.612  10
  10   3  -5 1318.80 299.874   8
  10   3  -5 1482.97 296.864  10
  10   3  -4 639.543 221.118   8
  10   3  -4 351.224 121.457  10
  10  -3   3 87.9439 68.2829   8
  10   3  -3-50.9938 190.202  10
  10  -3   2 1010.58 221.421   8
  10   3  -2 1416.22 290.405  10
  10  -3   1 953.714 233.093   8
  10   3  -1 727.827 233.340  10
  10  -3   0 2123.58 340.167   8
  10   3   0 2025.42 344.634  10
  10  -3  -1 836.719 215.563   8
  10   3   1 339.448 140.036  10
  10  -3  -2 1208.48 257.616   8
  10   3   2 1419.57 288.083  10
  10  -3  -3 103.750 128.149   8
  10   3   3 86.6848 86.4764  10
  10  -3  -4 522.908 166.466   8
  10   3   4 669.734 197.279  10
  10  -3  -5 1745.71 321.339   8
  10   3   5 1343.03 251.702  10
  10  -3  -6 1378.16 279.424   8
  10   3   6 1020.46 238.465  10
  10  -3  -7 2733.18 395.892   8
  10   3   7 2497.97 320.801  10
  10  -3  -8 60.1886 70.9320   8
  10   3   8 28.4045 94.1459  10
  10  -3  -9 2523.49 379.048   8
  10   3   9 2000.19 298.471  10
  10  -3 -10 2432.82 362.057   8
  10   3  10 1981.11 280.296  10
  10  -3 -11 789.210 206.314   8
  10   3  11 597.912 155.002  10
  10  -3 -11 715.985 166.228  10
  10  -3 -12 889.575 214.836   8
  10  -3 -13 172.197 122.755   8
  10   4 -11 1670.84 259.811  10
  10   4 -10 203.022 128.846  10
  10   4  -9 175.950 112.522  10
  10   4  -8-106.648 98.6436  10
  10   4  -7 585.865 167.845  10
  10   4  -6 915.849 188.255  10
  10   4  -5 775.741 221.515  10
  10   4  -4 1785.99 292.920  10
  10   4  -3 432.231 139.168  10
  10   4  -2 2342.12 374.818  10
  10   4  -1 0.92448 118.313  10
  10  -4   0 3233.62 399.752   8
  10   4   0 5758.27 543.599  10
  10  -4  -1 29.0733 70.3939   8
  10   4   1 238.584 172.091  10
  10  -4  -2 2093.30 329.660   8
  10   4   2 2697.93 366.610  10
  10  -4  -3 447.050 162.185   8
  10   4   3 401.672 160.746  10
  10  -4  -4 1503.25 275.426   8
  10   4   4 1857.32 296.287  10
  10  -4  -5 893.609 211.497   8
  10   4   5 1162.39 241.327  10
  10  -4  -6 1212.52 252.676   8
  10   4   6 1075.38 204.472  10
  10  -4  -7 1035.29 223.658   8
  10   4   7 869.108 179.847  10
  10  -4  -8 98.7901 69.2060   8
  10   4   8 104.738 82.0378  10
  10  -4  -9 30.0562 72.9203   8
  10   4   9 421.680 161.157  10
  10  -4 -10 161.595 80.9519   8
  10   4  10 288.913 140.847  10
  10  -4 -11 2018.97 298.327   8
  10   4  11 1251.88 206.635  10
  10  -4 -12 998.076 204.384   8
  10   5  -8 783.671 177.392  10
  10   5  -7 299.350 133.286  10
  10   5  -6 3805.10 430.491  10
  10   5  -5 1297.41 267.693  10
  10   5  -4 2196.03 322.898  10
  10   5  -3 1458.76 288.498  10
  10   5  -2 1493.44 273.009  10
  10   5  -1 2115.78 326.569  10
  10   5   0 5536.79 510.647  10
  10   5   1 1920.97 316.597  10
  10   5   2 1605.91 286.569  10
  10   5   3 1822.30 290.331  10
  10  -5  -4 2164.67 297.600   8
  10   5   4 2818.78 351.118  10
  10  -5  -5 1552.67 258.968   8
  10   5   5 1825.91 286.372  10
  10  -5  -6 2676.61 328.143   8
  10   5   6 3165.04 350.545  10
  10  -5  -7-16.6680 104.616   8
  10   5   7 128.614 84.8051  10
  10  -5  -8 479.236 132.003   8
  10   5   8 559.707 150.362  10
  10  -5  -9 583.770 149.653   8
  10   5   9 497.070 152.648  10
  10   6  -4 1228.23 216.329  10
  10   6  -3 915.774 214.442  10
  10   6  -2 2589.66 326.336  10
  10   6  -1 784.702 165.643  10
  10   6   0 351.502 129.160  10
  10   6   1 1075.97 212.484  10
  10   6   2 1935.15 278.234  10
  10   6   3 718.611 159.889  10
  10   6   4 1544.19 251.504  10
  10   6   5 780.495 174.395  10
  10   6   6 459.002 161.304  10
  11   0   0-24.2295 96.6978   8
  11   0  -1 2021.84 318.712   8
  11   0  -1 1280.74 210.267  10
  11   0  -2 47.0174 82.8803   8
  11   0  -2 15.0307 62.6139  10
  11   0  -3 26.0000 97.6049   8
  11   0  -3-120.740 139.184  10
  11   0  -4 1051.01 229.279   8
  11   0  -4 414.056 94.3185  10
  11   0  -5 3657.56 437.835   8
  11   0  -5 2896.68 342.280  10
  11   0  -6 1050.13 248.766   8
  11   0  -6 731.524 157.528  10
  11   0  -7 8162.72 637.034   8
  11   0  -7 7734.20 571.851  10
  11   0  -8 411.758 147.624   8
  11   0  -8 83.6962 95.3760  10
  11   0  -9 448.572 156.511   8
  11   1  -9-15.1084 97.2120  10
  11   1  -8 1172.77 238.011   8
  11   1  -8 869.060 157.479  10
  11   1  -7 174.598 68.5722   8
  11   1  -7 199.355 113.741  10
  11   1  -6 116.687 93.5054   8
  11   1  -6-47.3159 162.070  10
  11   1  -5 466.888 148.419   8
  11   1  -5 494.006 132.703  10
  11   1  -4 204.538 138.580   8
  11   1  -4-62.1263 118.154  10
  11   1  -3 3536.27 430.809   8
  11   1  -3 3241.62 368.043  10
  11   1  -2 1314.43 269.118   8
  11   1  -2 1278.42 246.494  10
  11  -1   1 2065.14 313.006   8
[truncated: 1,841,240 more chars]
